# Supplementary material for: Exploration of the Immunotyping Landscape and Immune Infiltration-Related Prognostic Markers in Ovarian Cancer Patients
Source: Front Oncol. 2022 Jul 8;12:916251. doi: 10.3389/fonc.2022.916251 (PMC9307664; doi:10.3389/fonc.2022.916251)
Supplement: Supplementary File S1 — The immune cell infiltrations calculated in the TCGA cohort with CIBERSORT. [file Table_1.xlsx]

## Sheet: Sheet1
id	B cells naive	B cells memory	Plasma cells	T cells CD8	T cells CD4 naive	T cells CD4 memory resting	T cells CD4 memory activated	T cells follicular helper	T cells regulatory (Tregs)	T cells gamma delta	NK cells resting	NK cells activated	Monocytes	Macrophages M0	Macrophages M1	Macrophages M2	Dendritic cells resting	Dendritic cells activated	Mast cells resting	Mast cells activated	Eosinophils	Neutrophils
TCGA-23-1120-01A	0.0213591	0	0.0051395	0.0828327	0	0.0638524	0.0531886	0.0344405	0.00751428	0	0	0.146734	0.0112297	0.162072	0.19892	0.205475	0	0	0.00724162	0	0	0
TCGA-29-1695-01A	0.000217435	0.00272583	0.00347134	0.0401276	0	0.08491	0	0.0040871	0.0177426	0.023834	0	0.0160302	0	0.511595	0.0604221	0.217442	0	0	0	0.0173868	0	7.99e-06
TCGA-61-2003-01A	0	0.021333	0	0.0797265	0	0.109817	0	0.00778233	0.00816273	0	0	0.0982907	0	0.326883	0.0530585	0.216561	0.0475317	0	0.0308531	0	0	0
TCGA-13-1404-01A	0.0806434	0	0.0222379	0.0431521	0	0.0983555	0	0.0702878	0.0319327	0	0	0.0948457	0.0133068	0.0437523	0.127398	0.324096	0.015046	0	0	0.0335296	0	0.00141591
TCGA-23-1027-01A	0	0.0243822	0	0.0154437	0	0.0658065	0	0.0267004	0.0280009	0	0	0.0528619	0.00320428	0.17401	0.0351525	0.266141	0.0387473	0.0224317	0	0.241171	0	0.00594642
TCGA-61-1725-01A	0.0158205	0	0.00497665	0.0956195	0	0.134051	0.0120611	0.0542412	0	0.0363596	0	0.0615953	0	0.0396176	0.119451	0.358983	0	0	0	0.0363789	0	0.0308441
TCGA-31-1944-01A	0.0421044	0	0.0389115	0.0598595	0	0.212433	0.0512923	0.0403702	0.0100806	0	0	0.0292413	0.0563701	0.0935773	0.0645673	0.235155	0.000707374	0	0	0.0402338	0.00974219	0.0153546
TCGA-61-2092-01A	0.185387	0	0.146366	0.0160619	0	0.124487	0	0.0326937	0.00184928	0	0	0.0415625	0	0.187588	0.00551597	0.227908	0	0.025657	0.00178786	0	0	0.00313668
TCGA-23-1118-01A	0	0.0628916	0	0.0528528	0	0.0714823	0	0.0348128	0.0126394	0.00574523	0	0.113939	0.00359101	0.15086	0.153206	0.215068	0	0.0987509	0	0.0229429	0	0.00121784
TCGA-23-1028-01A	0.0825919	0	0.0287045	0.0403112	0	0.155313	0	0.032896	0.0153509	0.0416319	0	0.188638	0.00388845	0.0920826	0.15981	0.0281065	0	0.0242848	0	0.105439	0	0.000950536
TCGA-29-1705-01A	0.0324389	0	0	0.0215475	0	0.160547	0	0.0131955	0.0155877	0	0	0.0420067	0	0.322807	0.0405051	0.296984	0	0	0	0.0482675	0	0.00611286
TCGA-13-1410-01A	0.0682842	0	0.0224895	0.00577322	0	0.200135	0	0.0569278	0.0103911	0.037405	0	0.0360779	0	0.0874789	0.14101	0.27338	0	0.0582249	0	0.002423	0	0
TCGA-20-1687-01A	0.0935983	0	0.00955214	0.0585175	0	0.195529	0	0.0380268	0.047419	0	0	0.051749	0.101298	0.00997015	0.067575	0.232973	0.0330605	0	0	0.0607318	0	0
TCGA-13-0884-01B	0.0753957	0	0.0188612	0.108796	0	0.125528	0	0.0935285	0.0670602	0.0429135	0	0.154027	0	0.0572007	0.087042	0.131132	0	0.00449643	0.0334308	0	0	0.000588514
TCGA-29-1688-01A	0.00169075	0.0254557	0	0.0316519	0	0.171411	0	0.0302037	0.0138058	0	0	0.0845247	0.00669277	0.134795	0.0935371	0.377712	0	0.0138631	0.00791748	0	0	0.00673834
TCGA-25-1313-01A	0	0.0265215	0.000962623	0.0356723	0	0.173049	0	0.0294156	0.0150697	0	0	0.0353183	0.0992111	0	0.0162581	0.413317	0	0.0752983	0.0664903	0	0	0.0134161
TCGA-10-0937-01A	0	0.0578027	0	0.145729	0	0.0687635	0	0.0531305	0.0593065	0	0	0.151355	0.0151601	0.120369	0.0466251	0.264496	0	0	0	0.0149508	0.00231101	0
TCGA-25-1320-01A	0.0905356	0	0.0118954	0.0311657	0	0.154337	0	0.0087403	0.00613466	0	0	0.0624125	0.000163388	0.199394	0.0380139	0.273451	0.0371774	0.0309827	0	0.0449811	0	0.0106162
TCGA-13-1498-01A	0	0.0809383	0	0.0485238	0	0.107631	0.000283715	0.069367	0.00242238	0.0264088	0	0.171571	0.00428891	0.192124	0.0858674	0.0962661	0.0334065	0	0	0.0748455	0.00605503	0
TCGA-13-0725-01A	0.10428	0	0.107838	0.0328182	0	0.088561	0	0.026975	0.00683804	0.0151928	0	0.0329086	0	0.0885846	0.0339425	0.343679	0	0.0719211	0.0245715	0	0	0.0218899
TCGA-23-1119-01A	0.0210277	0.0514213	0.0859572	0.114603	0	0.13832	0.0925068	0	0.00208283	0.00766029	0	0.0981457	0.0426579	0	0.0981239	0.2387	0	0	0.00567944	0	0	0.00311375
TCGA-23-1123-01A	0.00289202	0.025918	0.0105921	0.14979	0	0.102158	0.0274183	0.0602325	0.0122122	0	0	0.0433192	0.00723068	0.0433662	0.114468	0.388608	0	0	0	0.00706437	0	0.00473085
TCGA-24-1551-01A	0.0162635	0	0.000473211	0.0684566	0	0.0862458	0	0.0235792	0.029783	0	0	0.146287	0.0228123	0.215319	0.0800054	0.17727	0	0	0	0.116284	0	0.0172201
TCGA-61-1737-01A	0.0120656	0	0.00311143	0.0332225	0	0.156444	0	0.0176361	0.0241987	0	0	0.0703456	0	0.170213	0.0719373	0.335346	0.0323915	0	0	0.0717807	0	0.00130744
TCGA-25-1317-01A	0.0346561	0.000323608	0.067713	0.10742	0	0.11046	0	0.0377436	0.00859714	0	0	0.0848311	0.0397917	0.202855	0.0248901	0.183676	0	0	0.0970418	0	0	0
TCGA-30-1892-01A	0.0563802	0	0.000609794	0.0738626	0	0.121808	0	0.0228408	0.00129214	0.00925888	0	0.0414443	0	0.358613	0.0440574	0.208031	0	0	0	0.049849	0	0.011953
TCGA-61-2000-01A	0.0483844	0	0.000572166	0.0242186	0	0.183742	0.0946618	0.0161993	0	0	0	0.206702	0.0540172	0.0156788	0.0295879	0.220864	0.00500934	0.0119444	0	0.0777969	0	0.0106214
TCGA-29-1781-01A	0	0.0233454	0.142943	0.226848	0	0.00987275	0.0547002	0.0231235	0.00805236	0	0	0.0107414	0.00047757	0.163339	0.0668528	0.269705	0	0	0	0	0	0
TCGA-61-2002-01A	0.00566586	0.0095131	0	0.187396	0	0.0697707	0.0166064	0.0104851	0.0954497	0	0	0.167775	0.059503	0.0489296	0.0841846	0.144974	0.0388194	0	0	0.0454973	0	0.0154295
TCGA-24-1549-01A	0.0236316	0	0.00469682	0.132274	0	0.0500802	0.220803	0.0400975	0	0	0.00690861	0.0884794	0.0150902	0.173541	0.104975	0.119493	0	0.00222409	0.0177051	0	0	0
TCGA-24-1427-01A	0.0689971	0	0.0589095	0.195829	0	0.120465	0.00453419	0.00518034	0.0375167	0.0137962	0	0.0138681	0.0310775	0.00710923	0.0693397	0.334082	0.02184	0	0.00711481	0	0	0.0103406
TCGA-29-1693-01A	0	0.0131792	0.0021215	0.0432882	0	0.0931843	0	0.0121727	0	0.0459953	0	0.11571	0	0.143025	0.131969	0.20666	0	0.166778	0.0132523	0	0	0.0126639
TCGA-24-2035-01A	0.0838492	0	0.0228235	0.0581094	0	0.169044	0.00597417	0.0388328	0.00917311	0	0	0.0539677	0.0703595	0	0.0837859	0.278404	0.0550287	0	0	0.0446469	0	0.0260015
TCGA-24-1845-01A	0.00172737	0.0162314	0.0076583	0.00526143	0	0.0401936	0	0.023994	0.0120963	0	0	0.069685	0.0316659	0.245752	0.0988683	0.273747	0	0.0729826	0	0.0873597	0	0.0127764
TCGA-24-1842-01A	0.0477327	0	0.00587133	0.0520397	0	0.138859	0.00914311	0.0209092	0.032981	0	0	0.141894	0	0.275844	0.0595533	0.183401	0	0	0.0290575	0	0	0.00271441
TCGA-24-2288-01A	0.101118	0	0.0977665	0.166214	0	0.219467	0	0.0637832	0.00875647	0	0	0.0323391	0.0226269	0.00567716	0.0915673	0.182236	0	0.00222429	0.0062245	0	0	0
TCGA-61-1914-01A	0.0351644	0	0.0407014	0.0233812	0	0.0275298	0	0.0343833	0	0.0860033	0	0.103593	0.0361742	0.084441	0.14973	0.250654	0	0.00370594	0	0.0783286	0.0398221	0.00638814
TCGA-24-0966-01A	0	0.0658079	0	0.108691	0	0.0504522	0	0.0196235	0.0591131	0.0170899	0	0.140114	0.0405183	0.0135663	0.029386	0.304241	0	0.130229	0	0.0172265	0	0.00394228
TCGA-04-1365-01A	0.00135489	0.046011	0	0.129974	0	0.131301	0.0487849	0.0507387	0.0180585	0	0	0.0624733	0.0194464	0.126863	0.107312	0.227322	0	0	0	0.0253894	0	0.00497149
TCGA-29-1690-01A	0.00080583	0	0	0.0419947	0	0.15398	0.0148615	0.00340089	0.0192866	0	0	0.0208393	0.167486	0.168657	0.00477053	0.243525	0.065975	0.0705704	0.00396222	0.00769161	0.00806854	0.00412469
TCGA-29-1711-01A	0.0682954	0	0.00432317	0.178657	0	0.0728516	0.0303021	0.0509139	0.0391631	0	0	0.0713055	0.00239002	0.0498743	0.140196	0.270116	0.00650634	0	0	0.0151055	0	0
TCGA-25-1626-01A	0.0816503	0	0.0281524	0.139545	0	0.151002	0	0.0157274	0.0277857	0.00302092	0	0.0450563	0.0647373	0.0371738	0.0292867	0.283622	0.0118983	0.0251403	0	0.0476776	0	0.00852372
TCGA-13-1497-01A	0	0.055879	0.139649	0.102939	0	0.0653057	0.0261033	0.0412531	0.0225988	0	0	0.0860413	0.0128968	0.165108	0.123657	0.106512	0	0.0190165	0	0.0330412	0	0
TCGA-24-1546-01A	0	0.0550465	0.016545	0.0118642	0	0.123291	0	0.0141766	0.0182921	0	0	0.0271721	0.0221798	0.153912	0.0429841	0.342949	0.0796854	0	0	0.0808118	0	0.0110907
TCGA-09-2053-01C	0.071511	0	0.0675616	0.077532	0	0.106728	0	0.050688	0.0125967	0	0	0.166668	0	0.167195	0.0792565	0.175477	0	0	0	0.0247863	0	0
TCGA-24-2261-01A	0.0554438	0	0.00290047	0.20539	0	0.136228	0.00855322	0.0699362	0.0247088	0	0	0.0578567	0.0835592	0	0.0960129	0.257147	0.00181188	0	0	0	0	0.000451595
TCGA-29-1783-01A	0.0170041	0	0.0842069	0.0695396	0	0.103825	0	0.0213018	0.046441	0	0	0.074426	0.0169276	0.102872	0.0689283	0.308668	0.0401669	0	0	0.0228267	0	0.0228671
TCGA-13-0883-01A	0.0307394	0	0.00298623	0.0804979	0	0.0819676	0	0.0172095	0.0367021	0	0	0.0439142	0	0.398106	0.044427	0.200107	0.00403126	0	0	0.0404125	0	0.0188997
TCGA-13-1501-01A	0.0885837	0	0.0435781	0.0107071	0	0.123049	0	0.0163102	0.00898436	0.038786	0	0.0654633	0	0.178433	0.0445607	0.263399	0	0	0.118146	0	0	0
TCGA-09-1659-01B	0	0.0287011	0.00426875	0.0949682	0	0.0636127	0.0146607	0.00932046	0.00452038	0	0	0.180512	0.0311199	0.279881	0.0524144	0.191808	0.00122029	0.0215847	0	0.0183028	0	0.00310402
TCGA-29-1696-01A	0.0262788	0	0.00786019	0.031021	0	0.240419	0	0.10059	0	0.0204076	0	0.0552217	0.0115149	0.0626054	0.109194	0.202534	0	0.0318137	0	0.0693109	0.0312291	0
TCGA-20-1686-01A	0.12983	0	0.116826	0.0302764	0	0.184331	0	0.0721431	0	0	0	0.0727193	0.0472755	0.0500478	0.0290347	0.122467	0	0.132562	0.0124874	0	0	0
TCGA-13-0906-01A	0.0628364	0	0.0162513	0.110701	0	0.0384234	0.0236916	0.122596	0.00712749	0	0	0.146827	0.0036641	0.0587808	0.132949	0.0686331	0	0.167154	0	0.0371333	0.00323097	0
TCGA-13-1483-01A	0.00243951	0.00848081	0	0.030528	0	0.0960985	0	0.0464756	0.0441597	0	0	0.0408475	0	0.231763	0.0359517	0.245313	0	0.124416	0	0.0919748	0.00155199	0
TCGA-04-1357-01A	0	0.0522841	0.0421685	0.230767	0	0.110544	0.0304504	0.0540889	0.0562443	0	0	0.0450536	6.32e-05	0.112785	0.0620955	0.183938	0.0130404	0	0.00647731	0	0	0
TCGA-04-1331-01A	0.131683	0	0.011583	0.0382255	0	0.0950177	0	0.119124	0	0	0	0.108759	0.00316944	0.178698	0.129354	0.144608	0	0.0317981	0	0.00797918	0	0
TCGA-23-1109-01A	0.0671471	0	0.0120267	0.0581384	0	0.0426694	0	0.0420143	0.039979	0	0	0.0597697	0	0.214673	0.0444415	0.186009	0.216191	0	0	0.016941	0	0
TCGA-59-2350-01A	0	0.0369793	0	0.0188973	0	0.129547	0	0.0486275	0.00709329	0	0	0.0338271	0	0.20621	0.0800196	0.2727	0	0.107333	0	0.0587661	0	0
TCGA-13-1509-01A	0	0.0252917	0.138967	0.104351	0	0.00792577	0	0.0456255	0.0116952	0.0743856	0	0.0828755	0.00960265	0.166454	0.0866281	0.194477	0	0	0	0.0511467	0	0.00057353
TCGA-24-0968-01A	0.047474	0.00600815	0	0.120846	0	0.0482284	0	0.0475638	0.0297354	0	0	0.179289	0.0992381	0	0.0815646	0.266936	0	0.00773788	0	0.0606943	0.000836845	0.00384769
TCGA-29-1707-02A	0.00512694	0	0.00139801	0.00617762	0	0.0631276	0	0.00623427	0.00606107	0	0	0.041971	0	0.406107	0.0603206	0.0802325	0	0.0999634	0	0.213771	0	0.00950891
TCGA-09-0367-01A	0	0.0560441	0.000176546	0.035104	0	0.11171	0	0.0339266	0.0229033	0	0	0.159368	0.0202835	0.0904447	0.0826729	0.181411	0.0882282	0	0	0.113587	0	0.00414025
TCGA-13-0924-01A	0.0208524	0.0501527	0.00492271	0.129114	0	0.0978353	0	0.0656235	0.0304325	0.00746879	0	0.127948	0.0136021	0.0448653	0.106889	0.170682	0.0289491	0	0	0.0975828	0	0.00307969
TCGA-24-1565-01A	0.0195769	0.00209639	0.0117081	0.118244	0	0.0868488	0	0.0448533	0.0421895	0	0	0.075729	0.030743	0	0.00947989	0.521138	0	0.0256269	0	0	0	0.0117665
TCGA-24-1846-01A	0.0429235	0	0.000613033	0.0318152	0	0.0830903	0	0.034486	0.0261784	0	0	0.081329	0	0.388415	0.0766342	0.179948	0	0	0	0.0545677	0	0
TCGA-13-0901-01B	0.15774	0	0	0.0197211	0	0.117051	0	0.0250855	0	0	0	0.0386869	0.0436274	0	0	0.254378	0	0.254368	0	0.0867584	0.00173397	0.000849716
TCGA-13-A5FT-01A	0.130233	0	0.075449	0.0119075	0	0.0577458	0.0111786	0.10593	0.0126138	0.00428826	0	0.0885091	0.00448747	0.0881318	0.0347051	0.0603877	0	0.314433	0	0	0	0
TCGA-59-2354-01A	0.0948862	0	0.0396545	0.0633427	0	0.160108	0	0.0489433	0.0624086	0	0	0.0500529	0	0.163315	0.0846439	0.208657	0.00866608	0	0	0.0150713	0	0.000250429
TCGA-24-2280-01A	0.183638	0	0.222456	0.0753663	0	0.0367683	0	0	0.00647242	0	0	0.0334747	0.0202034	0.172672	0.014896	0.193787	0	0	0.0402651	0	0	0
TCGA-13-0768-01A	0.0402878	0	0.0922293	0.265923	0	0.0737346	0.132909	0	0.0292033	0.0390808	0.00279733	0	0.015313	0.0547655	0.0865453	0.141474	0	0	0.0167901	0	0	0.00894763
TCGA-13-0893-01B	0.0307958	0	0	0.130428	0	0.0740234	0.00508216	0.0384631	0.0927079	0.004922	0	0.15838	0	0.0586527	0.130289	0.177725	0	0.0706423	0.0278888	0	0	0
TCGA-36-1570-01A	0	0.00207198	0.0012942	0.00278884	0	0.224334	0	0.0505718	0.00254953	0	0	0.09762	0.0344404	0.0520194	0.086531	0.317063	0	0.0433201	0.0795107	0	0	0.00588525
TCGA-61-1910-01A	0	0.0233274	0.00188025	0.0104737	0	0.045621	0	0.0165987	0.0383216	0	0	0.0607629	0	0.251147	0.0778718	0.306429	0	0.0545806	0	0.0913395	0	0.0216464
TCGA-36-1580-01A	0.00939211	0	0.000277413	0.0942943	0	0.2049	0	0	0.0412893	0	0	0.0963259	0.0156535	0.228076	0.0691269	0.181709	0.027551	0	0	0.0230644	0.00517091	0.00316851
TCGA-59-2348-01A	0.0646982	0	0.125391	0.00351647	0	0.0823299	0	0.0614401	0.0223988	0.0120055	0	0.0385753	0	0.264553	0.0828151	0.233025	0	0	0	0.00163121	0	0.00762069
TCGA-13-0720-01A	0.0783517	0	0.0764806	0.00173864	0	0.17256	0	0.0874883	0	0.00920453	0	0.0797486	0.0129524	0.134733	0.0459946	0.0465857	0	0.169655	0	0.0845064	0	0
TCGA-25-1630-01A	0	0.0154187	0	0	0	0.0837169	0	0	0.0246133	0	0	0.0604529	0	0.334744	0.0451	0.212897	0.0251158	0	0	0.0902358	0	0.107706
TCGA-61-1919-01A	0.00877271	0.0195597	0.0142684	0.0307605	0	0.0774657	0	0.00417867	0.027427	0.021969	0	0.082732	0	0.348849	0.0915166	0.212046	0.0104523	0	0	0.0441902	0	0.00581246
TCGA-13-1496-01A	0	0.175391	0.0142726	0.0846254	0	0.014756	0.0733507	0.0355936	0.00818462	0.00829522	0	0.187737	0.00064622	0	0.108747	0.175773	0	0.0837425	0	0.00552323	0	0.0233607
TCGA-61-1907-01A	0.0295474	0	0.0482257	0.152851	0	0.0706783	0	0.0387531	0.0550516	0	0	0.11576	0.0151403	0.0862369	0.059178	0.278621	0	0.00336435	0	0.0417446	0	0.00484831
TCGA-13-0766-01A	0	0.0442415	0	0.035521	0	0.0678998	0	0.0527955	0.0167118	0.00573099	0	0.113519	0.0139647	0.0643058	0.052592	0.336367	0	0.167603	0.0217512	0	0.0010007	0.00599555
TCGA-31-1951-01A	0.0253494	0	0	0.0475072	0	0.141077	0.0549775	0.0435197	0.0160336	0	0	0.0751675	0.00537181	0.160169	0.147119	0.16275	0	0.0408912	0	0.0754258	0	0.00464218
TCGA-23-1026-01B	0.0343437	0	0.00122613	0.0712146	0	0.204375	0.0432876	0.0434727	0.0274441	0	0	0.144486	0.0651677	0.0776204	0.104392	0.137194	0.000693985	0	0	0.0450808	0	0
TCGA-29-A5NZ-01A	0	0.0266574	0.0658463	0.0258528	0	0.190676	0	0.0304375	0	0	0	0.0346747	0	0.392177	0.0425256	0.137471	0	0.050956	0.00272549	0	0	0
TCGA-23-1107-01A	0	0.0918251	0.0111926	0.0601898	0	0.0931818	0	0.0330207	0.0297932	0	0	0.0758937	0.0136458	0.148691	0.0522585	0.340774	0	0	0	0.0495339	0	0
TCGA-20-1683-01A	0.0799019	0	0.301962	0.0878261	0	0.102312	0.00609202	0.0257971	0.0144374	0	0	0.0253128	0	0.118841	0.0290458	0.174465	0	0.0197198	0.0120257	0	0	0.00226235
TCGA-59-2352-01A	0	0.046942	0.0749263	0.0716401	0	0.0437702	0	0.0518377	0.02836	0	0	0.153343	0	0.272355	0.117343	0.100002	0	0.0298375	0.00964453	0	0	0
TCGA-59-2351-01A	0.00605007	0	0.11047	0.0524576	0	0.167278	0	0.0249935	0.0381566	0	0	0.0584425	0.00659195	0.174371	0.037441	0.319961	0	0	0	0.0037865	0	0
TCGA-31-1953-01A	0.00376921	0	0	0.0544306	0	0.0372101	0.000918724	0.0198127	0.0304001	0	0	0.139944	0.0293328	0.136461	0.0809083	0.256753	0.187588	0	0	0.0158234	0	0.00664775
TCGA-13-0897-01A	0	0.0213957	0.00368055	0.120319	0	0.059726	0.0474957	0.0523472	0.0517325	0.0107261	0	0.116752	0	0.0163284	0.132135	0.289753	0	0.0631401	0.0144683	0	0	0
TCGA-24-1930-01A	0.0948553	0	0.111389	0.0532795	0	0.126396	0	0.0337991	0.00699895	0	0	0.0480268	0.0259212	0.0734036	0.0714773	0.346598	0	0	0	0.00114436	0	0.00671026
TCGA-13-0765-01A	0.0140214	0.017348	0	0.0559941	0	0.058754	0	0.0233457	0.0576958	0.00300164	0	0.0796124	0.0496846	0.313007	0.00768521	0.203532	0	0.00519168	0	0.111126	0	0
TCGA-30-1857-01A	0.0174371	0.0220115	0.0065145	0.0755686	0	0.101371	0	0.0161814	0.0528474	0	0	0.129204	0.00341323	0.226502	0.0881939	0.176585	0.071548	0	0	0.0126227	0	0
TCGA-59-2355-01A	0.0706514	0	0.0142357	0.106675	0	0.161365	0	0.0309242	0.0444878	0	0	0.147075	0.0133585	0.0565155	0.139738	0.15621	0	0.050768	0	0.00799571	0	0
TCGA-61-1995-01A	0.00489031	0.0108186	0	0.0455554	0	0.247768	0	0.0056428	0.0682582	0	0	0.0605362	0.0101919	0.0847606	0.0495274	0.393019	0.0154912	0	0.000475799	0	0	0.00306462
TCGA-09-2051-01A	0.0445309	0	0	0.0159097	0	0.1168	0.0321846	0.0892505	0	0	0	0.0622025	0.0635567	0.00071874	0.0214239	0.37894	0	0.154102	0	0.00527506	0	0.0151059
TCGA-13-0900-01B	0.00797868	0.0343251	0	0.0451973	0	0.172712	0.0443187	0.0711394	0	0	0	0.0515164	0.0161976	0.108646	0.196156	0.192499	0	0.0397365	0.0173282	0	0.00224998	0
TCGA-61-1728-01A	0.00754041	0.00118524	0	0.0127205	0	0.0952925	0	0.0146681	0.0369655	0	0	0.0741737	0	0.394812	0.0485559	0.229117	0	0	0	0.0663007	0	0.0186684
TCGA-04-1343-01A	0.0142555	0.104543	0.0127098	0.109352	0	0.12246	0	0.0391417	0.0459425	0	0	0.0991526	0.0138064	0.0405287	0.0849133	0.202473	0	0	0	0.107566	0	0.00315595
TCGA-24-2267-01A	0.027926	0.000314367	0.0644888	0.100808	0	0.131253	0	0.0402707	0.0603989	0	0	0.0160322	0	0.178616	0.15481	0.193326	0	0	0	0.0317567	0	0
TCGA-24-2290-01A	0.0101308	0.00885515	0.000225872	0.0233387	0	0.0693339	0	0.0166612	0.0402062	0	0	0.0631825	0.0264351	0.144115	0.0676031	0.328784	0	0.0502242	0	0.138097	0.000990079	0.0118183
TCGA-13-1512-01A	0	0.0606858	0.00909082	0.0801105	0	0.00364021	0.015159	0.0207094	0.0347066	0	0	0.0563579	0	0.211861	0.134041	0.293617	0.0137706	0	0	0.0662508	0	0
TCGA-24-1417-01A	0.0872291	0	0.00778173	0.0348382	0	0.124913	0	0.0478167	0.037456	0	0	0.091595	0	0.207812	0.0529165	0.253866	0	0.0526943	0	0.000240464	0	0.000841135
TCGA-13-0913-02A	0.0152788	0.053203	0.00390364	0.227375	0	0.027595	0.0583985	0.0225625	0.0284618	0	0	0.134029	0.00378039	0.0517583	0.144724	0.135691	0.0809377	0	0	0.012302	0	0
TCGA-13-2060-01A	0.0471992	0	0.061579	0.150458	0	0.0541489	0.0862133	0.0581305	0.00493728	0.0159607	0	0.0474547	0.0409328	0.0376838	0.108088	0.230664	0	0.0442036	0	0.00808567	0.00426078	0
TCGA-31-1950-01A	0.106203	0	0.0409649	0.0696635	0	0.0321563	0.00410541	0.0575517	0.0679219	0	0	0.0941041	0.0142751	0	0.19671	0.232072	0	0.0784176	0	0.00111213	0	0.00474208
TCGA-13-1408-01A	0.0937686	0	0.0471232	0.0390617	0	0.242761	0.0125658	0.0738306	0.00134601	0	0	0.0364449	0.0106599	0.180037	0.100852	0.150423	0	0.00352799	0	0.00759841	0	0
TCGA-24-0982-01A	0.110995	0	0.0593049	0.0488422	0	0.185874	0	0.0400041	0.0465035	0	0	0.118438	0.00163919	0.151683	0.0705537	0.13178	0	0.000258763	0	0.0341234	0	0
TCGA-61-1738-01A	0.0553614	0	0.0726591	0.036593	0	0	0.000598868	0.065313	0	0.00255419	0	0.0646791	0.0755141	0	0.0476228	0.310955	0	0.222865	0	0.0215874	0	0.0236975
TCGA-24-1550-01A	0.0999266	0	0.0948742	0.0217926	0	0.0577797	0.0190192	0.0241782	0.00210612	0	0	0.0504656	0	0.274892	0.0339194	0.286615	0	0	0	0.0270369	0	0.00739456
TCGA-25-2393-01A	0.0818042	0	0.00517458	0.0671298	0	0.0727157	0	0.037938	0.00744357	0	0	0.0685536	0.0065373	0.264389	0.0428945	0.0805897	0.00458173	0	0	0.174966	0.0625803	0.0227025
TCGA-04-1338-01A	0.0426773	0	0.00557248	0.205164	0	0.00854896	0.189995	0.0280358	0	0.00200189	0	0.00554826	0.0288009	0.113197	0.0724049	0.177039	0	0	0	0.0821453	0.03887	0
TCGA-13-0797-01A	0	0.0651244	0.0231958	0.13991	0	0.16812	0	0.0714328	0.0366131	0	0	0.115613	0.0235264	0	0.0351359	0.21638	0	0.0710598	0	0.0269957	0	0.00689225
TCGA-13-1505-01A	0	0.0170709	0.0896976	0.117606	0	0.191747	0	0.100633	0.0139006	0.021899	0	0.0610773	0	0.0548586	0.101545	0.181625	0.012731	0	0.0224106	0	0	0.0131987
TCGA-13-1405-01A	0.197219	0	0.0568304	0.151046	0	0.0960574	0.0613735	0	0.00181992	0	0	0.120416	0.0147595	0.0310244	0.0599558	0.15915	0	0.0035913	0.046757	0	0	0
TCGA-13-0714-01A	0.133269	0	0.0277518	0.0768223	0	0.138499	0	0.0933689	0.0100756	0	0	0.191387	0.00851081	0.0701341	0.0485531	0.144075	0.0213381	0	0	0.032663	0	0.00355253
TCGA-24-1924-01A	0.0867598	0	0.090679	0.161179	0	0.0135729	0.0656436	0.0562491	0	0	0	0.0582414	0.0764803	0.00953098	0.109123	0.209836	0	0	0	0.0362091	0.0122611	0.0142346
TCGA-09-0366-01A	0.0014477	0.0100439	0	0.0621432	0	0.0910865	0	0.0109099	0.00741005	0	0	0.0417542	0.112513	0	0.000205014	0.551352	0	0.00854939	0	0.0779236	0	0.0246605
TCGA-24-1413-01A	0	0.0338657	0	0	0	0.0863047	0	0.113697	0	0.0106582	0	0.0659153	0.00763852	0.171296	0.0383374	0.225022	0	0.219002	0	0	0.0126239	0.0156392
TCGA-24-1425-01A	0.0836288	0	0.00163133	0.00676155	0	0.145153	0	0.0363563	0.0374361	0	0	0.0265972	0	0.291196	0.0724253	0.283242	0	0	0	0.0154558	0	0.000116464
TCGA-09-1667-01C	0.0523791	0	0.021754	0.0709587	0	0.0476843	0.0018668	0.0457866	0.0287977	0	0	0.169669	0.0141807	0.226704	0.116921	0.140921	0	0	0	0.0613573	0	0.00101964
TCGA-24-1558-01A	0	0.022306	0.00309514	0	0	0.147711	0	0.024082	0.0297924	0	0	0.161638	0	0.420438	0.0109806	0.166954	0	0	0.0130032	0	0	0
TCGA-13-0795-01A	0.025823	0.00734997	0.0165912	0.12257	0	0.148876	0	0.00556084	0.0118877	0.0119954	0	0.0787896	0.0616817	0	0.0378763	0.437123	0	0.029323	0	0	0	0.00455191
TCGA-61-1911-01A	0.0644098	0	0.0968481	0.271399	0	0	0	0.0318969	0.0567593	0.0388636	0	0.118581	0.00156583	0.0373897	0.0882451	0.169798	0	0	0.0189455	0	0	0.00529786
TCGA-29-2428-01A	0.00411331	0.0246158	0.0380849	0.165943	0	0.0701202	0.0772842	0.0336164	0.0530068	0.0294819	0	0	0	0.199679	0.0622917	0.206322	0.0354406	0	0	0	0	0
TCGA-09-1665-01B	0	0.0882282	0	0.0372433	0	0.0984281	0	0.0870414	0	0.106903	0	0.11884	0	0.0638668	0.110638	0.206865	0	0.0786682	0.000450157	0	0	0.00282783
TCGA-30-1891-01A	0.0385875	0	0.0309863	0.126449	0	0.100812	0	0.0195922	0.0135917	0.0518592	0	0.0731233	0	0.222562	0.0547413	0.217048	0	0	0.00733633	0.0142235	0	0.0290882
TCGA-13-1506-01A	0.13847	0	0.00871824	0.0352999	0	0.0528364	0.0786986	0.0150917	0	0	0	0.10521	0.0199359	0.0707088	0.0190267	0.107001	0	0.233916	0	0.0982282	0	0.0168589
TCGA-57-1583-01A	0	0.0192261	0	0	0	0.094498	0	0.00844409	0.0406224	0	0.0289074	0.00420404	0	0.471993	0.0165159	0.231346	0	0	0	0.0842433	0	0
TCGA-09-2044-01B	0.0704587	0	0.0280654	0.103214	0	0.0434208	0	0.0393874	0.0425663	0	0	0.0829234	0.0456041	0.0258762	0.0646162	0.394987	0	0	0	0.0299262	0	0.0289545
TCGA-30-1718-01A	0.0643469	0	0.0641366	0.121252	0	0.220074	0	0.0691776	0.0150419	0	0	0.0492898	0.012671	0.025868	0.0746187	0.249566	0	0.0298361	0	0	0	0.00412208
TCGA-13-0886-01A	0.0266773	0.0392666	0	0.056936	0	0.114164	0	0.0935964	0.00133755	0.0263741	0	0.0916653	0.0116041	0.0612701	0.123863	0.302058	0.0118974	0.0118068	0	0.0274834	0	0
TCGA-24-1464-01A	0	0.0488825	0	0.297424	0	0	0	0.085129	0.045889	0	0	0.186004	0.0194007	0	0.0611095	0.256161	0	0	0	0	0	0
TCGA-13-1488-01A	0.0168619	0.0792654	0.0594049	0.133329	0	0.00641204	0.15323	0.00612914	0.0208781	0	0	0.0604502	0.0174787	0.19282	0.138525	0.0851051	0	0.0203481	0	0.00976296	0	0
TCGA-24-1847-01A	0.0252575	0	0	0.321005	0	0.0685975	0.0496909	0.0214188	0.0581451	0	0	0.0417717	0.0114645	0.0678271	0.0916179	0.232342	0	0	0	0.00924635	0	0.00161609
TCGA-04-1341-01A	0.0567894	0	0.185067	0.11542	0	0.0670844	0	0.111374	0	0.00898548	0	0.126909	0	0.0813337	0.0670369	0.101427	0	0.0260068	0	0.0525669	0	0
TCGA-13-1485-01A	0	0.0177061	0	0.0130768	0	0.107296	0	0.0176115	0.0600611	0	0	0.0664067	0	0.470383	0.00638699	0.165641	0.0160331	0	0	0.0593978	0	0
TCGA-25-2399-01A	0.0847444	0	0.0120792	0.0827242	0	0.0524831	0.0771372	0.00814139	0	0	0	0.194074	0.0234929	0.108361	0.104486	0.234025	0	0	0	0.0130466	0.000189052	0.00501464
TCGA-30-1860-01A	0.0358565	0	0.0321876	0.163728	0	0.135742	0.0384712	0.071741	0.0298812	0	0	0.0939829	0.0237132	0.0165923	0.140409	0.186224	0	0	0	0.0294033	0	0.00206743
TCGA-24-1435-01A	0	0.027233	0	0.076263	0	0.0922783	0	0.0141561	0.0285616	0	0	0.125886	0.0112265	0.0685029	0.156125	0.3048	0.0345212	0.0294586	0	0.0269497	0	0.004038
TCGA-61-2009-01A	0	0.00884088	0.0197252	0.170933	0	0.0793921	0.0247616	0	0.00502975	0	0	0.0485337	0.037375	0.0503292	0.0942952	0.411175	0.0372458	0	0.0123638	0	0	0
TCGA-36-1569-01A	0.0449604	0	0.0271913	0.188135	0	0.099024	0.0103362	0.041939	0.0433523	0.00308085	0	0.0455156	0.00776422	0.110634	0.0978715	0.183139	0.0817285	0	0	0.00401034	0	0.0113174
TCGA-23-1116-01A	0.0200419	0	0	0.0177739	0	0.0491239	0	0.0184348	0.014605	0	0	0.0742312	0	0.184752	0.0884082	0.257478	0.000604243	0	0	0.164497	0	0.11005
TCGA-23-2077-01A	0	0.0337487	0	0.0886855	0	0.0605372	0	0.007301	0.020278	0	0	0.0115255	0.012348	0.164967	0.0534019	0.429556	0.011013	0	0.106638	0	0	0
TCGA-09-2054-01A	0.119306	0	0.100402	0.0704778	0	0.0338681	0	0.0441453	0	0.00818594	0	0.00992678	0.00649418	0.189579	0.0812438	0.275425	0	0	0.0609458	0	0	0
TCGA-24-1428-01A	0	0.0346463	0.011453	0.0220534	0	0.0369011	0	0.025086	0.0610941	0	0	0.0707842	0.0102116	0.397661	0.0674981	0.217771	0	0	0	0.0448398	0	0
TCGA-25-2398-01A	0.000496548	0.0110117	0.00158309	0.0360419	0	0.142451	0	0.0141217	0.00385254	0	0	0.108929	0	0.479455	0.0143408	0.170556	0	0	0.0171608	0	0	0
TCGA-09-1669-01A	0.0327409	0	0.105686	0.155759	0	0.111836	0.0295721	0.0596653	0.0586081	0	0	0.0386296	0.00927787	0.151045	0.0479838	0.187648	0	0.00255548	0	0.00899294	0	0
TCGA-25-2401-01A	0.0520679	0	0.014287	0.0619286	0	0.0928339	0	0.0321128	0.0252961	0	0	0.0667863	0.0635952	0.0951917	0.107706	0.333535	0.0072474	0.0183226	0	0.0236055	0	0.00548427
TCGA-36-1581-01A	0.0637047	0	0.0463663	0.139113	0	0.115313	0.0641959	0.058712	0.0682313	0	0	0.0115176	0.0134448	0.178472	0.0824164	0.158235	0	0	0	0	0	0.000277001
TCGA-10-0936-01A	0.0670453	0	0.0427915	0.104271	0	0.194251	0	0.0790655	0.0450647	0	0	0.126022	0.00631155	0.0249273	0.074957	0.149274	0	0.0839848	0	0.00203601	0	0
TCGA-61-1724-01A	0.0582277	0	0.0770878	0.0459076	0	0.128267	0.0360941	0.0143997	0.0336894	0	0	0.0515826	0.00620764	0.177825	0.0881617	0.28255	0	0	0	0	0	0
TCGA-25-1319-01A	0.00254099	0.0289703	0	0.0117384	0	0.22405	0	0.0429014	0	0.00151514	0	0.0274426	0.00469128	0.0294805	0.114188	0.447691	0	0.0241463	0.034345	0	0	0.00629933
TCGA-23-1023-01A	0.0312609	0	0	0.111576	0	0.215713	0	0.0107783	0	0.0023339	0	0.102706	0.0948988	0	0.120464	0.248618	0	0.0202951	0	0.00765494	0	0.0336996
TCGA-31-1959-01A	0	0.0199419	0	0.0579296	0	0.178833	0	0.038911	0.01903	0	0	0.103686	0.0263389	0.100143	0.0373167	0.340243	0.00448385	0.0308572	0	0.0236503	0	0.0186368
TCGA-24-1562-01A	0.031326	0	0.00335026	0.0562386	0	0.180946	0	0.00937773	0.0719939	0	0	0.115177	0.00129399	0.266699	0.0373302	0.121179	0.053531	0.00133677	0	0.0502206	0	0
TCGA-09-0369-01A	0.0283348	0	0	0	0	0.107578	0	0.00659875	0.0316458	0	0.0194141	0	0	0.350533	0.0186143	0.41746	0	0	0.017923	0	0	0.00189723
TCGA-61-1721-01A	0.0336182	0	0	0.0910397	0	0.208838	0	0	0.00843784	0	0.0095963	0.00307461	0.0299268	0.0312221	0.00671931	0.348039	0	0	0.229487	0	0	0
TCGA-61-2111-01A	0.166604	0	0.0182247	0.0503615	0	0.181306	0	0	0.0578258	0	0	0.123922	0	0.118309	0.0163495	0.155423	0	0	0.103472	0	0	0.00820197
TCGA-13-0885-01A	0	0.0503465	0	0.191287	0	0.0632548	0	0.0185351	0.0951207	0	0	0.134385	0.00311338	0	0.129146	0.273345	0.0396169	0	0	0.00184928	0	0
TCGA-36-1574-01A	0	0.0139448	0.000485402	0.00738836	0	0.230889	0	0.00398503	0	0	0	0.0544128	0	0.226981	0.16576	0.167712	0.00908603	0.0436768	0	0.0756787	0	0
TCGA-13-1411-01A	0.0184031	0.0025458	0	0.0940954	0	0.0862681	0.03816	0	0.00930724	0	0	0.117387	0.00506562	0.309715	0.0873281	0.174725	0	0	0	0.0177937	0	0.0392053
TCGA-13-0724-01A	0.16356	0	0.0053986	0.169875	0	0.0428913	0	0.0639283	0.019161	0.00268525	0	0.115883	0	0.161643	0.0187428	0.160473	0	0.0585135	0	0.0172456	0	0
TCGA-61-2102-01A	0.00211501	0	0.00199808	0	0	0.141818	0.00104734	0.00358801	0.0256918	0	0.0386784	0.00190519	0	0.387754	0	0.345252	0	0	0.0501518	0	0	0
TCGA-13-0916-01A	0.0685585	0	0.0245346	0.171214	0	0.0151299	0.0234654	0.0609089	0.0209061	0	0	0.0564251	0	0.24977	0.175702	0.133385	0	0	0	0	0	0
TCGA-25-1627-01A	0.0960487	0	0.0304348	0.0424009	0	0.137813	0	0.0438964	0	0	0	0.105633	0.00362889	0.207949	0.0366579	0.254119	0.0141787	0	0	0.0188784	0	0.0083618
TCGA-61-1998-01A	0.00753181	0	0	0.00772905	0	0.0766635	0	0.00738568	0.00958611	0	0	0.0706492	0.0101933	0.453629	0.034125	0.295177	0	0	0	0.0260169	0.00131393	0
TCGA-04-1356-01A	0.0134727	0.0243505	0.00467752	0.0588672	0	0.128485	0	0.0448496	0.0128092	0	0	0.110024	0.00286128	0.41773	0.0205974	0.026589	0	0.00572753	0	0.124774	0.00418526	0
TCGA-24-1470-01A	0.0467694	0	0.00272905	0.111544	0	0.147241	0.0113192	0.0571389	0.0227679	0	0	0.0531352	0.0233718	0.0710578	0.09088	0.275596	0.023009	0	0	0.0609753	0	0.00246591
TCGA-57-1994-01A	0.0669744	0	0.0734786	0.18736	0	0.119049	0	0.0253422	0.0694971	0	0	0.0615411	0	0.193141	0.0491598	0.152023	0	0	0.000459935	0	0	0.00197443
TCGA-09-1662-01A	0	0.0436053	0	0.0540788	0	0.182636	0	0.00236583	0.0390487	0	0	0.163884	0.0289291	0.226725	0.0174804	0.162283	0	0	0	0.0642758	0	0.0146869
TCGA-61-2008-02A	0.0187403	0	0	0.228105	0	0	0.0637018	0.0589241	0.11724	0	0	0.104556	0	0.0657007	0.0537062	0.268981	0.0203444	0	0	0	0	0
TCGA-24-1553-01A	0	0.0483829	0.0378915	0.377619	0	0.012985	0.0133125	0.0398372	0.0977652	0.000334881	0	0.0176253	0.027046	0.0472963	0.0895622	0.190342	0	0	0	0	0	0
TCGA-24-1422-01A	0.0444924	0	0.00631842	0.0638892	0	0.104949	0.0115398	0.0246623	0	0	0	0.152571	0.0454354	0.0600457	0.0366228	0.386763	0.0206331	0.00698183	0	0.0348668	0	0.000228442
TCGA-24-1434-01A	0.000405881	0.0105077	0	0.0236612	0	0.208894	0	0.021239	0.0234901	0	0	0.0541782	0.0923812	0.0602527	0.0821809	0.331755	0	0	0	0.0678263	0.0230008	0.000227329
TCGA-20-0987-01A	0	0.0130456	0.0812412	0.0607062	0	0.118357	0.0351756	0.0117217	0.00861226	0.00577976	0	0.0685255	0.0595893	0.190117	0.0885579	0.258187	0.000384796	0	0	0	0	0
TCGA-29-1761-01A	0.0569048	0	0.0062835	0.150532	0	0.00912509	0.00957988	0.0181132	0.015127	0	0	0.0731502	0	0.27826	0.111981	0.236661	0	0	0	0.0225828	0	0.0116988
TCGA-24-2293-01A	0.0548154	0	0.00652941	0.0764197	0	0.169078	0	0	0.0194443	0	0	0.0522291	0.0350148	0.176286	0.0793449	0.294699	0	0	0	0.0286486	0	0.00749068
TCGA-24-2026-01A	0.0169721	0.0101418	0.0535539	0.0881135	0	0.111251	0	0.0453081	0.0480781	0	0	0.0663792	0.0129904	0.0901839	0.103224	0.261388	0	0	0	0.0807264	0	0.0116903
TCGA-31-1946-01A	0.0313967	0	0.00391963	0.0391538	0	0.0963196	0	0.0395199	0.03197	0	0	0.0286248	0	0.344201	0.0575366	0.30713	0	0	0	0.0202282	0	0
TCGA-13-0911-01A	0.0781173	0	0.0193145	0.0166769	0	0.0826987	0	0.0109024	0.0246169	0	0	0.0375374	0.0458837	0.46225	0.0582286	0.109256	0.0467242	0	0	0.00779339	0	0
TCGA-61-1918-01A	0.0190281	0	0	0.0598766	0	0.119986	0	0.0365597	0.041481	0	0	0.0886493	0.0698598	0.0340294	0.0954575	0.358107	0.060548	0	0	0.0160547	0	0.00036272
TCGA-13-0920-01A	0	0.116372	0.0729991	0.151746	0	0.110846	0.100696	0.0349661	0	0	0	0.071154	0.00449052	0.0450237	0.105614	0.0894517	0	0.0726348	0.0233508	0	0.000655359	0
TCGA-29-1785-01A	0.0101451	0.0192061	0	0.207066	0	0	0.0324983	0.0154939	0.0811403	0	0	0.187509	0.0276226	0	0.126595	0.264472	0	0	0	0.0191943	0	0.00905605
TCGA-29-2414-02A	0.0400985	0.00258267	0	0.11232	0	0.0850422	0.0130065	0.0345397	0.0405899	0.0280267	0	0.0666789	0	0.151576	0.151758	0.15493	0.0274276	0	0.0914224	0	0	0
TCGA-13-1499-01A	0.120368	0	0.0925865	0.142894	0	0.113087	0.00511396	0.0516717	0.0478961	0.00818209	0	0.112379	0.0291459	0.0529526	0.0833327	0.103711	0.000621015	0	0.0342098	0	0	0.00184853
TCGA-13-0887-01A	0.113652	0	0.0698302	0.0358617	0	0.0598208	0	0.0462099	0.00299282	0	0	0.0859565	0.0417375	0	0.00790637	0.217049	0	0.236834	0	0.0788637	0	0.00328495
TCGA-25-1633-01A	0.102614	0	0	0.186108	0	0.1174	0.0463032	0.0368147	0.0510817	0	0	0.00617384	0.0717621	0.00935003	0.0700305	0.260745	0	0.000844572	0	0.0250259	0.00343375	0.0123121
TCGA-29-1784-01A	0.0376875	0.00241731	0.0823503	0.131483	0	0.179511	0.0181229	0.0216754	0.0248008	0	0	0.0318423	0.0267304	0.0899182	0.0829261	0.267632	0	0	0	0	0	0.00290273
TCGA-61-2012-01A	0.0472591	0	0.079941	0.102809	0	0.0890707	0	0.0468895	0.0584039	0	0	0.134569	0	0.178599	0.0871858	0.0604104	0	0	0	0.0958856	0	0.0189773
TCGA-23-2078-01A	0.151998	0	0.00694436	0.163442	0	0.121049	0.0271925	0	0.0785074	0	0	0.119941	0.0117868	0.0167002	0.142431	0.145273	0	0	0.0147358	0	0	0
TCGA-09-1666-01A	0.00307063	0.00832292	0	0.0997297	0	0.169621	0.00365833	0.0445984	0.0135483	0.000400055	0	0.0210776	0	0.156354	0.202934	0.232301	0.000385986	0	0	0.03794	0	0.00605819
TCGA-29-1777-01A	0	0	0.0821421	0.0367674	0	0.147657	0	0.0536105	0	0.00968046	0	0.093592	0	0.0428186	0.121668	0.150286	0.0514144	0.0515052	0	0.120899	0.00717393	0.0307855
TCGA-29-1776-01A	0.0800476	0	0.0385692	0.0935625	0	0.232326	0	0.0493117	0.0100719	0	0	0.0412542	0.0787765	0	0.0286349	0.226239	0	0.08845	0	0.0322257	0	0.000530601
SP101981-DO46528-T	0.0145801	0.00517374	0.00966343	0.129114	0	0.0953725	0.0288809	0.0373752	0.00120315	0	0	0.100582	0.0776604	0.0578193	0.124985	0.207027	0.0104584	0	0	0.100104	0	0
SP101648-DO46380-T	0	0.00502976	0.104829	0.0348039	0	0.0977088	0.0260734	0.0714489	0	0	0	0.126271	0.00184383	0.208801	0.0671089	0.143125	0	0.00281455	0	0.109344	0.000798981	0
SP101686-DO46398-T	0.0971388	0	0.0304479	0.0330628	0	0.150761	0	0.0559159	0	0	0	0.0129906	0.081754	0.0855685	0.0585624	0.256674	0.101274	0	0.0358497	0	0	0
SP101805-DO46453-T	0.0560309	0	0.0321976	0.182003	0	0.110385	0.0078619	0.0974933	0.0178872	0	0	0.14566	0.0241435	0.0773487	0.0508264	0.170782	0	0	0	0.0150253	0	0.0123539
SP101941-DO46508-T	0.0644463	0	0.00728327	0.0720779	0	0.211383	0	0.00806903	0.0188592	0	0	0.0276726	0	0.232132	0.0484888	0.284636	0	0	7.43e-05	0.0123805	0	0.0124972
SP101580-DO46354-T	0	0.00364493	0.00758731	0.047249	0	0.172984	0.0178225	0.0186938	0	0	0	0.0397015	0.00392119	0.182217	0.143279	0.292934	0	0	0	0.0642876	0	0.00567787
SP101600-DO46364-T	0.0445996	0	0	0.064329	0	0.172342	0	0.0331924	0.00139972	0	0	0.0491239	0.0961124	0.0396555	0.0558081	0.279958	0	0.102879	0	0.0544365	0	0.00616477
SP101604-DO46366-T	0.0618944	0.0222226	0.0484605	0.168889	0	0.0634071	0.0126422	0.0361427	0.0451582	0.0174188	0	0.0906221	0	0.177627	0.0490022	0.206513	0	0	0	0	0	0
SP106641-DO46378-T	0.00168886	0.0333486	0	0.0777582	0	0.134332	0	0.0232465	0.0270014	0	0	0.0683256	0.0152853	0.157693	0.10538	0.197383	0.141665	0	0	0.0168923	0	0
SP102113-DO46586-T	0	0.0430579	0	0.0894222	0	0.172975	0	0.0374566	0.00518985	0	0	0.130629	0.0165168	0.0244404	0.0172388	0.272908	0.000281878	0.17866	0.00156362	0	0	0.00965923
SP101891-DO46493-T	0.0323933	0	0.0790984	0.0810831	0	0.0567151	0	0.0222723	0.0284511	0	0	0.0688788	0.0109521	0.229002	0.10054	0.225491	0	0	0	0.059078	0	0.0060445
SP102168-DO46602-T	0.0550016	0.0211376	0.0139942	0.142978	0	0.190151	0	0.0312328	0.0625162	0	0	0.116078	0.0111469	0.0572754	0.0525083	0.231843	0	0.00803743	0	0.0061002	0	0
SP101674-DO46392-T	0.0851041	0	0.0558418	0.129656	0	0.18418	0	0.0798715	0.0136851	0.0387596	0	0.0484745	0	0.0810906	0.0111289	0.131821	0	0.0843088	0	0.0560787	0	0
SP101795-DO46448-T	0.110126	0	0.0681235	0.0287517	0	0.178937	0	0.0426414	0.0227465	0	0	0.00681268	0.0848208	0.0787223	0.108816	0.208943	0.00154343	0	0	0.0480728	0	0.0109432
SP101634-DO46376-T	0.0743913	0.0747935	0	0.0391775	0	0.180307	0	0.0539983	0.0205894	0	0	0.103852	0.0180165	0.11368	0.0570895	0.204291	0	0.0383605	0	0.0181741	0	0.00327903
SP101785-DO46443-T	0.101547	0	0.0121865	0.0580845	0	0.122221	0.0881155	0.06379	0	0	0	0.077931	0.0264345	0.140163	0.0583965	0.177052	0	0.0489634	0	0.0127358	0	0.012379
SP101628-DO46374-T	0.0291979	0	0.0933094	0.054873	0	0.148562	0	0.0538809	0.0319758	0	0	0.0624142	0.0522298	0.133494	0.0468158	0.253539	0.00723346	0	0	0.0324749	0	0
SP101815-DO46458-T	0.0167289	0.0143441	0	0.0479836	0	0.301534	0	0.0627368	0.0475927	0	0	0.14266	0.020334	0.0172681	0.0874265	0.22429	0	0	0	0.0159998	0	0.00110123
SP101572-DO46350-T	0.00588901	0.0773844	0.0871912	0.188642	0	0.0669519	0	0.0586438	0.0207553	0	0	0.111372	0.0630718	0.0389568	0.0404673	0.228664	0	0	0.00250938	0.0029838	0	0.00651749
SP101517-DO46326-T	0.0042356	0.00127855	0	0.0233674	0	0.375423	0.00483892	0.00167191	0	0.0604958	0	0.0257208	0	0.0340522	0.09133	0.33003	0	0	0.0263659	0	0	0.0211899
SP101532-DO46333-T	0	0.0586012	0	0.0726431	0	0.137638	0	0.0206026	0.0177199	0.0416729	0	0.147506	0.00621225	0.0603464	0.0362939	0.232209	0	0	0.168555	0	0	0
SP102000-DO46538-T	0	0	0	0.0278878	0	0.200768	0	0.0932813	0.0218835	0	0	0.109383	0.0181835	0.230227	0.0676383	0.156343	0	0.0604404	0	0.0139648	0	0
SP101610-DO46368-T	0.0948029	0	0.0555649	0.157881	0	0.166973	0.00943126	0.0135386	0.0366031	0	0	0.0960527	0.0860545	0.0102255	0.0519198	0.141932	0	0.0210371	0	0.0313503	0.00163319	0.0250002
SP101568-DO46348-T	0.0370407	0	0.00302282	0.0350503	0	0.128109	0	0.0143883	0.00770482	0	0	0.00990141	0	0.449304	0.0538249	0.22723	0	0.00409106	0	0.0303326	0	0
SP101716-DO46412-T	0.0427893	0	0.154726	0.052823	0	0.124971	0	0.0875976	0	0.02148	0	0.136283	0	0.0889731	0.116701	0.173657	0	0	0	0	0	0
SP102096-DO46576-T	0	0.106784	0	0.0678277	0	0.153846	0	0	0.0472689	0	0	0.0182202	0.017379	0	0.0781314	0.412805	0	0	0.0977384	0	0	0
SP101564-DO46346-T	0.0212659	0	0.000499436	0.0237251	0	0.151525	0	0.0397174	0.0128709	0.00265009	0	0.0695584	0.0105276	0.311255	0.0891201	0.137654	0.0930755	0	0	0.0343756	0.00218029	0
SP102133-DO46591-T	0.0017939	0.0344969	0.0453724	0.158434	0	0.17982	0	0.0174	0.0128821	0	0	0.151834	0.0128898	0.0295573	0.0755383	0.220416	0.010142	0.0468275	0	0	0	0.002596
SP101536-DO46334-T	0.0218436	0.00775154	0	0	0	0.213493	0	0.0678264	0.00867749	0	0	0.0292016	0	0.238769	0.0442253	0.247395	0	0.0969088	0	0.0224816	0	0.0014269
SP101694-DO46402-T	0.110205	0	0.0664528	0.00474813	0	0.151604	0	0.00116294	0.000482525	0	0.0196126	0	0	0.399051	0.0233143	0.128372	0	0	0	0.0893246	0	0.00567018
SP101519-DO46327-T	0.0665021	0	0.0171678	0.04257	0	0.170006	0	0.000190556	0.0141533	0	0	0.0561609	0	0.274921	0.110742	0.202998	0	0	0	0.0395648	0	0.00502443
SP101678-DO46394-T	0.00286347	0.0333089	0	0.0384755	0	0.161767	0	0.05423	0.0190244	0.0133007	0	0.0886446	0	0.171258	0.116045	0.252771	0.00798811	0	0	0.0403233	0	0
SP101515-DO46325-T	0.140806	0	0.0385041	0.0813957	0	0.16981	0.0159693	0.0309059	0.0308077	0	0	0.0528316	0.00127035	0.0331066	0.0667712	0.23457	0.0848999	0	0	0.00399507	0	0.0143558
SP101666-DO46388-T	0.032751	0.0216124	0	0.0510687	0	0.139836	0	0.0320512	0.0233331	0	0	0.0934132	0.0301625	0.0197252	0.053395	0.437417	0	0	0	0.0313055	0	0.033929
SP101642-DO46378-T	0.013367	0.0299384	0.018625	0.0417324	0	0.142161	0	0.0324078	0.0322678	0	0	0.051734	0.00576772	0.12991	0.123725	0.26023	0.0804955	0	0	0.0376386	0	0
SP101622-DO46372-T	0.08375	0	0.0681383	0.151237	0	0.160267	0.0317643	0.0615194	0.0378663	0	0	0.0607739	0.000353747	0.13343	0.0720805	0.13882	0	0	0	0	0	0
SP102174-DO46606-T	0.0199494	0	0.0101781	0.0225644	0	0.25835	0	0.0707358	0	0	0	0.0526837	0.0418166	0	0.116617	0.328621	0	0.0649692	0	0	0	0.0135153
SP101548-DO46340-T	0.0205817	0	0.00127273	0.0089546	0	0.09467	0	0.0496441	0.00366176	0.0124432	0	0.0565448	0	0.372706	0.0853166	0.200949	0.00166931	0.0457579	0.0448898	0	0	0.00093812
