# Supplementary material for: Exploration of the Immunotyping Landscape and Immune Infiltration-Related Prognostic Markers in Ovarian Cancer Patients
Source: Front Oncol. 2022 Jul 8;12:916251. doi: 10.3389/fonc.2022.916251 (PMC9307664; doi:10.3389/fonc.2022.916251)
Supplement: Supplementary File S2 — Immune and stromal scores calculated with ESTIMATE. [file Table_2.xlsx]

## Sheet: Sheet1
ID	StromalScore	ImmuneScore	ESTIMATEScore
TCGA-23-1120-01A	-404.58	1025.09	620.511
TCGA-29-1695-01A	673.856	1120.85	1794.71
TCGA-61-2003-01A	592.587	1340.32	1932.91
TCGA-13-1404-01A	-181.029	232.953	51.9243
TCGA-23-1027-01A	1.24791	748.717	749.965
TCGA-23-1022-01A	-1132.58	-782.321	-1914.9
TCGA-61-2088-01A	-1435.03	-1004.55	-2439.58
TCGA-13-1507-01A	416.837	1398.76	1815.6
TCGA-61-1725-01A	93.2703	708.454	801.724
TCGA-31-1944-01A	-353.536	444.739	91.2031
TCGA-61-2092-01A	-2014.12	-650.937	-2665.05
TCGA-29-1710-01A	519.095	1925.17	2444.26
TCGA-36-1571-01A	-1233.48	-960.917	-2194.39
TCGA-23-1118-01A	-412.317	523.657	111.34
TCGA-29-1694-01A	-186.575	495.958	309.383
TCGA-25-1318-01A	-141.27	214.415	73.1451
TCGA-25-1870-01A	-620.39	144.234	-476.156
TCGA-23-1028-01A	-1097.83	422.011	-675.824
TCGA-24-1469-01A	-1415.83	-6.08488	-1421.91
TCGA-29-1705-01A	238.725	412.942	651.667
TCGA-13-1410-01A	-207.073	398.925	191.853
TCGA-24-1426-01A	-870.449	-213.12	-1083.57
TCGA-20-1687-01A	-215.645	681.988	466.343
TCGA-13-0884-01B	-199.99	821.202	621.212
TCGA-13-1489-01A	-1634.76	-708.337	-2343.1
TCGA-29-1697-01A	-1639.32	-871.893	-2511.21
TCGA-04-1362-01A	-1193.36	46.8884	-1146.47
TCGA-29-1688-01A	151.689	1309.91	1461.6
TCGA-25-1313-01A	114.616	1077.32	1191.93
TCGA-24-1616-01A	-1066.63	-473.087	-1539.72
TCGA-24-2281-01A	-445.066	1320.76	875.698
TCGA-61-1736-01B	-686.257	614.247	-72.01
TCGA-29-1774-01A	-1120.29	-1202.6	-2322.89
TCGA-25-1326-01A	468.01	894.347	1362.36
TCGA-13-0726-01A	-706.847	217.595	-489.252
TCGA-10-0937-01A	-768.947	910.623	141.675
TCGA-24-2023-01A	-969.166	374.24	-594.926
TCGA-25-1320-01A	521.465	391.215	912.68
TCGA-13-1489-02A	-1355.15	399.712	-955.436
TCGA-13-1498-01A	-506.599	1049.26	542.664
TCGA-13-0725-01A	-11.9121	772.167	760.255
TCGA-23-1119-01A	-165.002	888.434	723.433
TCGA-25-1315-01A	-1457.75	-1214.55	-2672.3
TCGA-23-1123-01A	-560.495	1304.09	743.591
TCGA-24-1551-01A	-588.319	1347.31	758.988
TCGA-61-1737-01A	531.407	651.182	1182.59
TCGA-25-1317-01A	-474.439	-536.233	-1010.67
TCGA-30-1892-01A	805.87	458.541	1264.41
TCGA-25-1329-01A	-68.7528	285.376	216.623
TCGA-10-0928-01A	-1377.22	-663.27	-2040.49
TCGA-61-2000-01A	-469.469	651.914	182.445
TCGA-29-1781-01A	-236.088	1769.05	1532.96
TCGA-61-2002-01A	505.127	1560.84	2065.97
TCGA-61-2098-01A	-1239.47	-1279.1	-2518.57
TCGA-31-1956-01A	1107.72	2545.95	3653.67
TCGA-24-1549-01A	-1074.65	587.097	-487.557
TCGA-24-2038-01A	-1157.75	-214.891	-1372.64
TCGA-24-1427-01A	519.84	836.614	1356.45
TCGA-25-1628-01A	786.607	1131.78	1918.38
TCGA-29-1693-01A	139.303	320.864	460.167
TCGA-24-2035-01A	1239.46	1488.71	2728.17
TCGA-24-1845-01A	-1289.21	514.12	-775.086
TCGA-24-1842-01A	-222.695	1306.17	1083.47
TCGA-24-2288-01A	-0.700627	1031.86	1031.16
TCGA-13-1403-01A	-808.833	-140.07	-948.904
TCGA-61-1914-01A	-326.36	698.775	372.415
TCGA-23-1809-01A	-1002.2	-626.163	-1628.36
TCGA-24-0966-01A	-1252.95	277.95	-975.001
TCGA-04-1365-01A	-828.533	1067.08	238.549
TCGA-29-1690-01A	232.822	1409.2	1642.02
TCGA-29-1711-01A	-238.669	1027.06	788.394
TCGA-09-2056-01B	-699.331	887.618	188.287
TCGA-25-1626-01A	1568.71	1635.63	3204.34
TCGA-13-0800-01A	-1664.45	-1410.85	-3075.3
TCGA-04-1361-01A	-426.584	578.187	151.603
TCGA-13-1497-01A	-511.285	119.641	-391.644
TCGA-24-1103-01A	-1498.94	-668.038	-2166.97
TCGA-24-1546-01A	801.358	824.729	1626.09
TCGA-13-0891-01A	-954.028	-137.544	-1091.57
TCGA-09-2053-01C	-481.174	762.428	281.253
TCGA-24-2261-01A	109.13	1357.89	1467.02
TCGA-61-1900-01A	-1155.31	-847.979	-2003.29
TCGA-29-1783-01A	74.999	872.849	947.848
TCGA-23-1122-01A	-744.193	-24.5295	-768.722
TCGA-30-1866-01A	-922.889	398.117	-524.771
TCGA-13-0883-01A	631.171	611.979	1243.15
TCGA-13-1487-01A	-239.661	-357.198	-596.859
TCGA-24-1604-01A	-829.018	123.487	-705.53
TCGA-13-1501-01A	-56.6318	-48.6128	-105.245
TCGA-09-1659-01B	-553.902	687.343	133.441
TCGA-29-1770-01A	257.316	123.707	381.023
TCGA-24-1418-01A	-172.772	8.49029	-164.282
TCGA-61-2109-01A	-1256.06	294.432	-961.633
TCGA-29-1696-01A	-1325.7	38.4374	-1287.26
TCGA-5X-AA5U-01A	-1246.16	-1290.72	-2536.88
TCGA-29-1703-01A	-779.213	-8.40161	-787.615
TCGA-29-1762-01A	-841.817	-406.341	-1248.16
TCGA-13-0730-01A	-65.9121	-214.683	-280.595
TCGA-61-2008-01A	-492.733	359.79	-132.942
TCGA-20-1686-01A	-631.601	-159.757	-791.357
TCGA-13-0906-01A	-1076.34	-195.148	-1271.49
TCGA-13-1483-01A	-112.215	391.693	279.478
TCGA-04-1357-01A	79.6047	2197.8	2277.4
TCGA-04-1331-01A	-687.195	-650.057	-1337.25
TCGA-23-1109-01A	-152.737	450.652	297.916
TCGA-23-1111-01A	-1174.2	-698.868	-1873.07
TCGA-59-2350-01A	-836.989	-29.8048	-866.794
TCGA-24-2297-01A	-1189.23	-696.055	-1885.29
TCGA-13-1509-01A	-34.7559	496.112	461.356
TCGA-24-0968-01A	173.124	1271.03	1444.16
TCGA-09-2048-01A	-1083.93	-841.271	-1925.2
TCGA-29-1707-02A	-1022.37	912.991	-109.375
TCGA-09-0367-01A	-1155.85	638.291	-517.563
TCGA-13-0924-01A	-125.606	1369.68	1244.07
TCGA-24-1565-01A	-1193.4	971.547	-221.855
TCGA-24-1467-01A	-1181.84	-268.774	-1450.61
TCGA-24-1846-01A	-255.303	948.802	693.499
TCGA-30-1862-01A	75.0676	206.149	281.217
TCGA-24-2298-01A	50.348	-37.5406	12.8074
TCGA-13-0901-01B	-2.35491	173.346	170.992
TCGA-23-1021-01B	-863.569	98.232	-765.337
TCGA-57-1584-01A	-849.936	332.243	-517.694
TCGA-13-A5FT-01A	-1570.84	-583.817	-2154.65
TCGA-59-2354-01A	565.801	1048.19	1613.99
TCGA-24-2280-01A	758.358	131.279	889.636
TCGA-25-1321-01A	-1041.29	-157.054	-1198.35
TCGA-13-0768-01A	1177.51	2370.77	3548.28
TCGA-13-0893-01B	-388.99	500.351	111.361
TCGA-36-1570-01A	-1286.73	-129.82	-1416.55
TCGA-61-1910-01A	-981.842	-223.043	-1204.89
TCGA-23-1029-01B	-951.744	-259.7	-1211.44
TCGA-36-1580-01A	693.998	935.965	1629.96
TCGA-59-2348-01A	-481.184	157.107	-324.077
TCGA-13-1495-01A	-768.601	-97.464	-866.065
TCGA-13-0720-01A	-1862.4	-195.02	-2057.42
TCGA-25-1630-01A	-122.782	1538.92	1416.13
TCGA-61-1919-01A	869.339	1287.5	2156.84
TCGA-13-1496-01A	-826.203	1312.9	486.693
TCGA-29-1763-01A	-357.288	251.589	-105.698
TCGA-24-1104-01A	-441.564	1008.57	567.001
TCGA-61-1907-01A	-913.251	1575.6	662.353
TCGA-13-0766-01A	-860.013	215.304	-644.709
TCGA-24-2027-01A	-1203.09	-965.009	-2168.09
TCGA-24-2024-01A	-252.027	-19.721	-271.748
TCGA-31-1951-01A	266.53	1026.97	1293.5
TCGA-04-1530-01A	211.653	895.394	1107.05
TCGA-24-1419-01A	-1543.34	-845.414	-2388.76
TCGA-29-1701-01A	132.865	914.639	1047.5
TCGA-23-1026-01B	-31.94	1137.39	1105.45
TCGA-04-1332-01A	438.916	89.2434	528.159
TCGA-23-1113-01A	-528.164	-535.59	-1063.75
TCGA-29-A5NZ-01A	-33.0568	-537.209	-570.266
TCGA-20-1682-01A	144.158	909.591	1053.75
TCGA-23-1107-01A	-1219.89	234.46	-985.43
TCGA-20-1683-01A	-822.107	-248.814	-1070.92
TCGA-59-2352-01A	-445.454	409.244	-36.2107
TCGA-24-2262-01A	-376.574	696.493	319.919
TCGA-23-1114-01B	-703.868	-1033.02	-1736.89
TCGA-24-1431-01A	-565.895	313.516	-252.379
TCGA-23-2084-01A	-155.898	564.111	408.213
TCGA-04-1536-01A	-859.809	187.58	-672.229
TCGA-04-1519-01A	-1357.43	-916.425	-2273.85
TCGA-24-1560-01A	-1312.3	-425.33	-1737.63
TCGA-59-2351-01A	-10.9127	1072.57	1061.66
TCGA-31-1953-01A	416.274	1955.38	2371.65
TCGA-24-1474-01A	-722.263	531.407	-190.856
TCGA-25-1623-01A	1091.23	1734.5	2825.74
TCGA-13-0897-01A	-241.887	715.79	473.902
TCGA-24-1930-01A	615.873	1613.34	2229.21
TCGA-10-0931-01A	-1318.81	266.756	-1052.05
TCGA-13-0765-01A	-1419.64	762.584	-657.053
TCGA-04-1651-01A	-1678.36	-75.6361	-1754
TCGA-25-2396-01A	-229.788	736.849	507.061
TCGA-36-1577-01A	-1019.56	-619.425	-1638.99
TCGA-30-1857-01A	535.545	1148.57	1684.12
TCGA-13-1409-01A	-1180.03	-1318.03	-2498.06
TCGA-04-1655-01A	-1572.31	-1073.44	-2645.74
TCGA-59-2355-01A	-440.475	388.846	-51.6284
TCGA-61-1995-01A	-696.265	1019.25	322.988
TCGA-25-1322-01A	-163.739	457.717	293.978
TCGA-13-0905-01B	-1359.46	-4.35455	-1363.82
TCGA-09-2051-01A	-832.408	659.57	-172.838
TCGA-13-0900-01B	390.038	503.928	893.965
TCGA-61-1728-01A	-1046.23	-56.5363	-1102.76
TCGA-24-1544-01A	-1368.48	-978.446	-2346.93
TCGA-04-1343-01A	-135.142	601.533	466.391
TCGA-24-2267-01A	-198.435	1731.84	1533.4
TCGA-04-1648-01A	-1153.27	330.11	-823.156
TCGA-59-2363-01A	-1139.04	-515.347	-1654.39
TCGA-24-2290-01A	-447.424	850.233	402.81
TCGA-13-1512-01A	-150.444	529.562	379.117
TCGA-10-0938-01A	-2083.54	-1194.77	-3278.31
TCGA-24-1417-01A	226.117	1306.07	1532.18
TCGA-13-0913-02A	-364.109	967.964	603.855
TCGA-13-2060-01A	-253.369	983.084	729.714
TCGA-31-1950-01A	-1183.23	590.253	-592.975
TCGA-13-1408-01A	447.161	270.895	718.056
TCGA-61-2113-01A	353.93	833.956	1187.89
TCGA-24-0982-01A	-647.336	-277.957	-925.292
TCGA-61-1738-01A	-1096.94	235.361	-861.582
TCGA-24-2020-01A	-1162.69	-961.798	-2124.48
TCGA-61-1733-01A	-66.225	-174.475	-240.7
TCGA-24-1850-01A	78.1669	473.155	551.322
TCGA-25-2392-01A	-185.559	1551.04	1365.48
TCGA-24-1550-01A	934.502	830.565	1765.07
TCGA-25-2393-01A	-758.432	36.93	-721.502
TCGA-25-2404-01A	99.491	458.628	558.119
TCGA-04-1347-01A	-849.027	-1012.9	-1861.92
TCGA-04-1338-01A	528.677	1232.23	1760.9
TCGA-61-2097-01A	-78.6077	644.83	566.222
TCGA-36-1568-01A	-290.72	768.523	477.803
TCGA-24-2036-01A	-1123.65	-713.834	-1837.48
TCGA-13-0797-01A	-1153.49	526.494	-626.993
TCGA-57-1585-01A	741.588	808.478	1550.07
TCGA-13-0727-01A	-690.396	180.046	-510.35
TCGA-13-1505-01A	56.2371	-40.0577	16.1794
TCGA-25-2042-01A	1443.65	850.442	2294.09
TCGA-24-2289-01A	769.506	871.951	1641.46
TCGA-23-1030-01A	-539.836	192.675	-347.161
TCGA-13-1405-01A	50.7333	617.904	668.637
TCGA-29-2414-01A	-89.273	-546.753	-636.026
TCGA-WR-A838-01A	-1862.13	-1235.74	-3097.87
TCGA-25-2391-01A	-1246.68	460.746	-785.939
TCGA-13-1407-01A	-1646.64	-1199.45	-2846.09
TCGA-29-1766-01A	325.598	557.075	882.673
TCGA-25-1328-01A	307.413	548.624	856.036
TCGA-25-1877-01A	-564.016	229.783	-334.233
TCGA-13-0714-01A	83.9649	599.937	683.902
TCGA-24-1924-01A	-121.003	1475.4	1354.39
TCGA-24-1105-01A	-326.025	143.884	-182.141
TCGA-24-1430-01A	-756.828	-1215.48	-1972.31
TCGA-04-1542-01A	-1234.28	-1017.44	-2251.72
TCGA-24-1923-01A	-248.665	113.755	-134.91
TCGA-10-0933-01A	-890.107	-547.529	-1437.64
TCGA-23-1110-01A	-1392.68	-1510.34	-2903.02
TCGA-24-1557-01A	-983.256	79.3777	-903.878
TCGA-09-0366-01A	-491.232	1675.69	1184.46
TCGA-24-1413-01A	-1209.35	103.198	-1106.16
TCGA-10-0927-01A	-531.596	-851.024	-1382.62
TCGA-24-1603-01A	-1027.66	-192.374	-1220.03
TCGA-24-1425-01A	938.199	825.525	1763.72
TCGA-09-1667-01C	-222.213	1135.74	913.53
TCGA-61-2104-01A	-626.788	941.239	314.451
TCGA-24-0970-01B	-95.3536	-83.4926	-178.846
TCGA-24-1928-01A	186.139	350.575	536.714
TCGA-24-1558-01A	-1121.61	-442.964	-1564.57
TCGA-13-0795-01A	-69.4616	1543.96	1474.5
TCGA-29-2427-01A	494.053	2202.94	2696.99
TCGA-25-1323-01A	-501.241	-498.545	-999.786
TCGA-61-1911-01A	-430.003	1600.8	1170.8
TCGA-29-2428-01A	-534.233	1202.56	668.324
TCGA-09-1665-01B	-823.187	386.989	-436.198
TCGA-09-0364-01A	-1357.06	-1754.61	-3111.66
TCGA-13-1492-01A	-1537.05	-652.577	-2189.62
TCGA-30-1891-01A	512.95	855.598	1368.55
TCGA-13-1506-01A	-1432.09	10.4036	-1421.69
TCGA-57-1583-01A	-579.875	-657.419	-1237.29
TCGA-04-1514-01A	-1190.93	-1691.93	-2882.85
TCGA-09-2044-01B	-420.896	903.868	482.972
TCGA-24-1423-01A	-698.432	-31.9596	-730.391
TCGA-30-1718-01A	318.246	613.977	932.223
TCGA-13-0886-01A	614.113	1436.51	2050.62
TCGA-20-0991-01A	-124.147	2507.86	2383.72
TCGA-24-1464-01A	-931.252	595.596	-335.655
TCGA-13-1488-01A	-702.56	594.171	-108.389
TCGA-24-1847-01A	-187.176	1830.87	1643.7
TCGA-25-1316-01A	-915.891	-104.466	-1020.36
TCGA-04-1341-01A	-816.41	-203.941	-1020.35
TCGA-13-1485-01A	420.111	24.4667	444.578
TCGA-24-2254-01A	-211.716	434.74	223.024
TCGA-25-2399-01A	-10.6504	762.776	752.125
TCGA-13-1511-01A	-467.667	-47.4497	-515.117
TCGA-30-1860-01A	-193.766	1696.78	1503.01
TCGA-25-2400-01A	-1035.03	-104.823	-1139.85
TCGA-24-1435-01A	418.681	819.709	1238.39
TCGA-61-2009-01A	555.876	835.179	1391.06
TCGA-36-1569-01A	625.452	1265.01	1890.46
TCGA-23-1116-01A	865.861	1541.8	2407.66
TCGA-04-1350-01A	-1523.23	-1183.15	-2706.38
TCGA-23-2077-01A	-251.786	685.573	433.787
TCGA-24-1416-01A	-1251.82	182.248	-1069.57
TCGA-09-1673-01A	-686.288	-104.693	-790.981
TCGA-09-2054-01A	-79.1079	-546.495	-625.603
TCGA-24-1428-01A	-495.097	1151.06	655.962
TCGA-25-2398-01A	690.516	407.26	1097.78
TCGA-09-1669-01A	-552.511	464.226	-88.2843
TCGA-29-1778-01A	-586.754	657.131	70.3773
TCGA-24-1563-01A	621.393	710.897	1332.29
TCGA-25-2401-01A	1032.87	1550.41	2583.28
TCGA-09-1661-01B	-411.948	-116.363	-528.311
TCGA-36-1581-01A	-417.766	1450.5	1032.74
TCGA-09-1670-01A	-772.476	612.715	-159.761
TCGA-10-0936-01A	-1724.17	415.705	-1308.47
TCGA-23-1024-01A	-1767.57	-401.115	-2168.68
TCGA-04-1364-01A	-1837.38	-1351.42	-3188.8
TCGA-61-1724-01A	-323.171	151.316	-171.855
TCGA-13-0908-01B	587.442	768.554	1356
TCGA-25-1319-01A	-519.376	348.366	-171.011
TCGA-23-1023-01A	166.495	916.187	1082.68
TCGA-24-1844-01A	-1139.36	-778.49	-1917.85
TCGA-36-1576-01A	1033.03	1419.45	2452.47
TCGA-31-1959-01A	833.404	1283.45	2116.85
TCGA-24-1562-01A	-140.14	582.291	442.151
TCGA-09-0369-01A	-44.2802	-465.426	-509.706
TCGA-61-1721-01A	1248.82	1014.3	2263.12
TCGA-29-2425-01A	-726.911	-228.168	-955.078
TCGA-24-2033-01A	-203.425	-45.9106	-249.335
TCGA-61-2111-01A	-768.727	385.226	-383.501
TCGA-13-0885-01A	-179.67	1666.28	1486.61
TCGA-24-1843-01A	-301.031	1151.62	850.593
TCGA-13-1477-01A	-692.412	-674.702	-1367.11
TCGA-25-1635-01A	474.121	905.099	1379.22
TCGA-25-1632-01A	-1219.83	-1183.84	-2403.67
TCGA-25-1634-01A	-1442.83	-1431.44	-2874.27
TCGA-30-1853-01A	-1414.88	-1481.14	-2896.02
TCGA-25-1631-01A	-910.131	-165.248	-1075.38
TCGA-36-1574-01A	26.8042	497.618	524.422
TCGA-13-1411-01A	1185.71	2106.11	3291.82
TCGA-13-0724-01A	-690.387	116.91	-573.477
TCGA-61-2102-01A	446.625	-22.7833	423.841
TCGA-13-0916-01A	-1023.63	400.064	-623.562
TCGA-13-0923-01A	-1190.08	414.57	-775.509
TCGA-57-1586-01A	-1369.26	-2.67006	-1371.93
TCGA-25-1627-01A	-860.127	-142.594	-1002.72
TCGA-61-1998-01A	272.532	707.172	979.704
TCGA-13-0888-01A	-1039.23	-1490.53	-2529.76
TCGA-13-0762-01A	-1100.87	-542.218	-1643.09
TCGA-24-0979-01A	-1251.89	-247.73	-1499.62
TCGA-04-1356-01A	-869.383	75.7176	-793.665
TCGA-09-2045-01A	-1011.74	120.301	-891.444
TCGA-29-1769-01A	-145.834	611.848	466.014
TCGA-09-1668-01B	-231.109	1042.15	811.043
TCGA-OY-A56Q-01A	-1534.24	-1518.5	-3052.74
TCGA-24-1470-01A	-366.201	1538.86	1172.66
TCGA-57-1994-01A	-771.547	1137.95	366.4
TCGA-24-2271-01A	69.8165	1033.75	1103.56
TCGA-30-1861-01A	342.659	-575.378	-232.719
TCGA-09-1662-01A	-314.957	918.839	603.882
TCGA-61-2008-02A	-744.046	1068.51	324.461
TCGA-24-1552-01A	-948.323	-395.319	-1343.64
TCGA-24-1424-01A	-273.518	-103.631	-377.149
TCGA-13-0804-01A	-623.158	1183.11	559.955
TCGA-24-1553-01A	-270.7	1994.77	1724.07
TCGA-61-2101-01A	-21.3639	-382.964	-404.327
TCGA-29-1691-01A	-692.648	83.2395	-609.409
TCGA-24-1422-01A	700.705	1066.29	1766.99
TCGA-29-1768-01A	1261.3	1540.91	2802.21
TCGA-25-1312-01A	-750.803	135.956	-614.848
TCGA-24-1434-01A	1129.7	1238.46	2368.16
TCGA-20-0987-01A	-239.845	2151.97	1912.12
TCGA-61-1741-01A	-650.335	136.262	-514.073
TCGA-29-1761-01A	-630.379	915.472	285.093
TCGA-24-2293-01A	999.969	1542.12	2542.09
TCGA-24-2026-01A	-614.829	732.246	117.417
TCGA-31-1946-01A	527.304	934.077	1461.38
TCGA-13-0911-01A	238.872	1428.85	1667.73
TCGA-25-2409-01A	81.8053	974.893	1056.7
TCGA-24-1471-01A	-1047.55	371.712	-675.838
TCGA-59-A5PD-01A	-1109.93	-266.966	-1376.89
TCGA-61-1918-01A	-449.293	522.302	73.0083
TCGA-13-0920-01A	-1035.45	-512.688	-1548.14
TCGA-29-1785-01A	-179.197	1467.72	1288.52
TCGA-29-2414-02A	-719.264	845.927	126.663
TCGA-13-1499-01A	426.864	1648.93	2075.79
TCGA-13-0887-01A	-701.781	116.921	-584.86
TCGA-25-1633-01A	694.649	1028.3	1722.95
TCGA-24-1567-01A	-1448.47	-1078.2	-2526.67
TCGA-57-1993-01A	-919.991	111.715	-808.276
TCGA-29-1784-01A	-509.386	1412.05	902.667
TCGA-30-1714-01A	-1110.72	-300.202	-1410.93
TCGA-57-1582-01A	-503.722	-143.605	-647.328
TCGA-61-2012-01A	-413.689	1234.93	821.242
TCGA-13-1510-01A	-918.587	110.025	-808.562
TCGA-VG-A8LO-01A	-1505.39	-766.941	-2272.33
TCGA-23-2078-01A	257.911	857.297	1115.21
TCGA-09-1666-01A	-795.625	760.125	-35.4995
TCGA-29-1777-01A	445.37	941.401	1386.77
TCGA-61-2110-01A	-1012.48	-195.789	-1208.27
TCGA-29-1776-01A	-222.683	67.6076	-155.076
SP102123-DO46588-T	-935.827	-1076.58	-2012.4
SP101981-DO46528-T	102.923	1458.91	1561.84
SP101990-DO46533-T	-1246.62	-1074.56	-2321.17
SP101648-DO46380-T	-776.945	505.769	-271.176
SP101576-DO46352-T	-756.936	1036.45	279.514
SP101825-DO46463-T	-1286.95	-1392.38	-2679.33
SP101544-DO46338-T	-590.173	-1381.05	-1971.22
SP101686-DO46398-T	374.33	383.627	757.958
SP101805-DO46453-T	28.7103	665.8	694.51
SP101941-DO46508-T	659.175	473.64	1132.81
SP101658-DO46384-T	-912.024	-409.862	-1321.89
SP101616-DO46370-T	-1336.79	-969.435	-2306.22
SP101528-DO46331-T	-1298.17	-476.648	-1774.82
SP101580-DO46354-T	643.395	1309.49	1952.89
SP101600-DO46364-T	471.089	1101.71	1572.8
SP102084-DO46568-T	-537.116	-116.102	-653.218
SP101592-DO46360-T	-854.397	194.782	-659.615
SP101604-DO46366-T	1.14336	1840.2	1841.34
SP101584-DO46356-T	-1153.96	-829.126	-1983.09
SP106641-DO46378-T	-25.568	998.647	973.079
SP102113-DO46586-T	-1417.46	494.333	-923.132
SP101891-DO46493-T	-506.089	1152.23	646.14
SP101588-DO46358-T	-1.07205	513.621	512.549
SP102168-DO46602-T	-275.553	1060	784.447
SP101690-DO46400-T	-836.905	268.523	-568.382
SP101540-DO46336-T	-222.83	-2.08052	-224.91
SP101682-DO46396-T	-1477.15	-513.866	-1991.01
SP101674-DO46392-T	-614.95	-639.799	-1254.75
SP101971-DO46523-T	-773.561	-18.3699	-791.931
SP101526-DO46330-T	-663.768	-428.238	-1092.01
SP102074-DO46566-T	-647.133	-447.303	-1094.44
SP102161-DO46597-T	-399.53	-237.629	-637.158
SP102055-DO46560-T	-150.785	290.47	139.685
SP101795-DO46448-T	462.87	845.688	1308.56
SP101634-DO46376-T	-229.286	1332.2	1102.92
SP102103-DO46581-T	-1607.59	-40.1259	-1647.72
SP101785-DO46443-T	277.428	644.608	922.037
SP102035-DO46551-T	-474.858	-243.884	-718.742
SP101628-DO46374-T	6.30873	989.655	995.964
SP101765-DO46436-T	-773.007	730.796	-42.2104
SP101815-DO46458-T	-881.953	806.542	-75.4114
SP101572-DO46350-T	105.492	1699.78	1805.27
SP101654-DO46382-T	441.117	80.024	521.141
SP101517-DO46326-T	238.598	1100.31	1338.9
SP101532-DO46333-T	-1117.85	747.227	-370.62
SP101662-DO46386-T	693.835	1975.43	2669.26
SP102025-DO46546-T	-1592	269.456	-1322.54
SP102000-DO46538-T	-1423.61	584.696	-838.917
SP101775-DO46438-T	-1153.84	-498.532	-1652.37
SP101610-DO46368-T	200.762	1560.92	1761.68
SP101708-DO46408-T	-824.35	-177.843	-1002.19
SP101961-DO46518-T	-1643.04	-633.288	-2276.33
SP101596-DO46362-T	-692.159	-390.401	-1082.56
SP101530-DO46332-T	885.987	1171.62	2057.6
SP101552-DO46342-T	-405.594	763.086	357.492
SP101568-DO46348-T	613.35	520.046	1133.4
SP101716-DO46412-T	-294.181	1500.03	1205.84
SP102096-DO46576-T	-301.572	195.079	-106.493
SP101564-DO46346-T	16.1726	970.851	987.023
SP101748-DO46428-T	-1401.15	752.832	-648.322
SP102133-DO46591-T	-409.374	793.701	384.326
SP101536-DO46334-T	212.155	-102.754	109.401
SP102187-DO46611-T	-1475.01	-339.565	-1814.57
SP101558-DO46344-T	129.602	971.17	1100.77
SP101756-DO46432-T	68.8933	2056.95	2125.85
SP101694-DO46402-T	138.137	-133.149	4.98845
SP102064-DO46561-T	-1322.74	-1539.32	-2862.07
SP101523-DO46329-T	-701.669	385.148	-316.52
SP101700-DO46404-T	-977.286	634.063	-343.223
SP102090-DO46571-T	508.734	828.355	1337.09
SP101519-DO46327-T	627.312	949.377	1576.69
SP101678-DO46394-T	-107.373	858.337	750.963
SP101515-DO46325-T	120.033	1182.12	1302.16
SP101666-DO46388-T	671.747	1617.89	2289.64
SP101951-DO46513-T	-1228.24	-84.7638	-1313
SP101642-DO46378-T	-477.833	801.872	324.038
SP101835-DO46468-T	-333.906	1063.71	729.808
SP101622-DO46372-T	-676.614	1321.67	645.058
SP101521-DO46328-T	-1300.38	32.6464	-1267.74
SP102174-DO46606-T	-748.565	353.358	-395.207
SP101548-DO46340-T	764.065	460.029	1224.09
SP101670-DO46390-T	-1482.08	-1025.3	-2507.38
