# Supplementary material for: Exploration of the Immunotyping Landscape and Immune Infiltration-Related Prognostic Markers in Ovarian Cancer Patients
Source: Front Oncol. 2022 Jul 8;12:916251. doi: 10.3389/fonc.2022.916251 (PMC9307664; doi:10.3389/fonc.2022.916251)
Supplement: Supplementary File S3 — The list of the DEGs and characteristic genes screened with Boruta. [file Table_3.xlsx]

## Sheet: Sheet1
DEGs	characteristic genes
EEF1A1P11|A	FABP6|A
CD19|A	HK2|A
FBXL18|A	ASCL2|A
VGLL4|A	PLIN2|A
CSPG4|A	C19orf81|A
APLN|A	CD3D|B
SEMA6A|A	TRBC2|B
KIRREL1|A	CD27|B
FABP6|A	TRGC2|B
MAGEA11|A	SIRPG|B
PCDHGB1|A	CD8B|B
SEC24C|A	CD3E|B
HK2|A	CD2|B
EEF1A1P6|A	CD3G|B
AC073046.1|A	IGLC2|B
ASCL2|A	TRBV28|B
ACY3|A	CD79A|B
PLIN2|A	SH2D1A|B
MT1A|A	CD8A|B
PAM|A	LAG3|B
C19orf81|A	CD7|B
AMOTL1|A	CXCR3|B
GLI3|A	IGKC|B
PLPP3|A	MZB1|B
SDK1|A	GPR171|B
ITLN1|A	IGHG1|B
AC092159.2|A	LINC02446|B
GPC6|A	GZMH|B
CCND1|A	MS4A1|B
PFKFB4|A	SLAMF6|B
MMP9|B	IGHG3|B
CD3D|B	JCHAIN|B
TRBC2|B	SIT1|B
CD27|B	CD52|B
TRGC2|B	IGLC3|B
SIRPG|B	GZMA|B
CD8B|B	CXCL9|B
SPP1|B	LCK|B
CD3E|B	POU2AF1|B
HLA-DOB|B	CD79B|B
CD2|B	GBP1P1|B
CD3G|B	CXCR6|B
IGLC2|B	IGHGP|B
TRBV28|B	TNFRSF17|B
TREM1|B	IGHA1|B
CD79A|B	IGHM|B
SH2D1A|B	IGLL5|B
CD8A|B	NKG7|B
LAG3|B	IRF4|B
CD7|B	SLAMF7|B
CXCR3|B	TGFBI|B
CXCL5|B	GZMK|B
GZMB|B	AIM2|B
IGKC|B	BATF|B
MZB1|B	CCL19|B
GPR171|B	PLA2G2D|B
IGHG1|B	SELL|B
LINC02446|B	IGLC7|B
GZMH|B	EDNRA|B
LINC01871|B	ZNF683|B
MS4A1|B	PRF1|B
SLAMF6|B	IL2RG|B
PCDHGC3|B	FN1|B
CLEC5A|B	IGHG2|B
AC012236.1|B	CTSK|B
LOXL2|B	CD1A|B
CXCL13|B	FBN1|B
IGHG3|B	CXCL10|B
IGLV9-49|B	IGHA2|B
XCL2|B	ZNF469|B
JCHAIN|B	UBD|B
SIT1|B	ADAM12|B
AC092484.1|B	RNASE6|B
IFI6|B	C3AR1|B
CD52|B	GAPT|B
IGLC3|B
GZMA|B
CXCL9|B
LCK|B
POU2AF1|B
CA2|B
CD79B|B
GBP1P1|B
IGLV1-47|B
CXCR6|B
PDCD1|B
IGHGP|B
TNFRSF17|B
CTSW|B
IGHA1|B
SH3PXD2B|B
IGHM|B
IFI27|B
IGLL5|B
PID1|B
PAPSS2|B
ADM|B
AL133415.1|B
NKG7|B
CD38|B
PLAUR|B
IRF4|B
SLAMF7|B
CXCL8|B
UNC5B|B
CD93|B
ADAM8|B
IGKV4-1|B
PSMB9|B
TGFBI|B
TTYH3|B
ADAMTS12|B
IGKV1-9|B
GZMK|B
AIM2|B
BATF|B
NEK6|B
ITGA5|B
CXCR2P1|B
CDH13|B
ITGAM|B
IGHV4-39|B
IGHV3-23|B
HSPA6|B
MYO1B|B
PLXND1|B
IFI44L|B
SLC16A3|B
CCL19|B
IGKV1-8|B
FIBIN|B
IGHV3-66|B
AFAP1|B
IGLV6-57|B
IGLV1-51|B
IGLV1-40|B
NID1|B
FAM3C2|B
FZD1|B
COL5A3|B
IGKV2-28|B
IGLV2-14|B
COLEC12|B
PLA2G2D|B
MMP13|B
IGLV4-69|B
SH3RF3|B
MMP1|B
IGLV2-23|B
SELL|B
IGLC6|B
IGKV2-30|B
IGKV2D-28|B
LRRC15|B
IGHV4-59|B
SYDE1|B
NOTCH1|B
PTX3|B
IGKV1-5|B
TBC1D14|B
CXCL11|B
IGKV3-11|B
IGLC7|B
EDNRA|B
IGKV3-20|B
ZNF683|B
XCL1|B
TMEM132A|B
OLFML2B|B
SLC2A3|B
ITGA11|B
ZNF462|B
LDHAP4|B
IGHV3-11|B
IGLV2-11|B
IGLV3-25|B
MEGF6|B
COL4A2|B
ANGPTL2|B
TIMP3|B
PRF1|B
IGKV1-12|B
IGLV3-1|B
IGLV3-19|B
DCHS1|B
IGKV5-2|B
SH3PXD2A|B
LRRC32|B
COL4A1|B
EDIL3|B
IL2RG|B
TSPAN18|B
ADAMTS7|B
IGKV1-27|B
LRP1|B
IGHV5-51|B
FN1|B
IGHG2|B
MMP14|B
IGKV2D-40|B
TRIL|B
HSPG2|B
PDGFRB|B
CTSK|B
F13A1|B
IGHV2-5|B
IGKV3OR2-268|B
GBP1|B
IGKV1-16|B
MFGE8|B
IGHV3-43|B
CD1A|B
PXDN|B
ISG15|B
DACT1|B
ECM1|B
IGKV1-6|B
EMP1|B
DLG5|B
IGHV6-1|B
IGLV3-10|B
LRRC17|B
FBN1|B
IGHV3-74|B
TRIB2|B
IGHV3-33|B
TNC|B
SCD|B
FSCN1|B
IGKV1D-8|B
IGLV7-46|B
SGPP2|B
KIF26B|B
FAM20C|B
IGHV1-18|B
IGLV3-21|B
IGLV3-27|B
CXCL10|B
COL6A3|B
IGLV7-43|B
PRSS23|B
IGKV3-15|B
CSF1R|B
C1QTNF3|B
ADGRA2|B
IGHV1-3|B
IGHV3-21|B
IGLV1-44|B
AC113191.1|B
SRPX2|B
IGHA2|B
IGLV3-9|B
GFPT2|B
ANGPTL4|B
CHST15|B
IGLV5-45|B
CD207|B
ANTXR1|B
VCAN|B
BCL9L|B
NRP2|B
ZNF469|B
IGKV3D-20|B
IGKV1-39|B
IGHV3-73|B
FZD7|B
UBD|B
ADAM12|B
IGHV3-49|B
LINC01614|B
LINC01929|B
AQP9|B
LAMC2|B
IGKV1D-39|B
ANPEP|B
IGHV3-48|B
GLT8D2|B
COL5A2|B
MAGEC2|B
PALLD|B
OMD|B
TMEM100|B
CX3CR1|B
TREM2|B
HPGDS|B
GPR34|B
TMIGD3|B
SLC37A2|B
IGSF21|B
SLCO2B1|B
ALOX5AP|B
RNASE6|B
MS4A7|B
C3AR1|B
MSR1|B
HMOX1|B
IBSP|B
TLR4|B
PLD4|B
STAB1|B
VSIG4|B
LINC01736|B
LY86|B
VEGFA|B
SIGLEC8|B
GAPT|B
GGTA1P|B
