# Supplementary material for: Exploration of the Immunotyping Landscape and Immune Infiltration-Related Prognostic Markers in Ovarian Cancer Patients
Source: Front Oncol. 2022 Jul 8;12:916251. doi: 10.3389/fonc.2022.916251 (PMC9307664; doi:10.3389/fonc.2022.916251)
Supplement: Supplementary File S4 — ICI scores of all the patients included in this study. [file Table_4.xlsx]

## Sheet: Sheet1
id	ICI score
TCGA-23-1120-01A	2.52101
TCGA-29-1695-01A	5.15417
TCGA-61-2003-01A	5.69765
TCGA-13-1404-01A	0.843562
TCGA-23-1027-01A	-5.03121
TCGA-23-1022-01A	-10.263
TCGA-61-2088-01A	-8.17816
TCGA-13-1507-01A	9.23649
TCGA-61-1725-01A	-1.12794
TCGA-31-1944-01A	2.75918
TCGA-61-2092-01A	-5.72974
TCGA-29-1710-01A	12.8897
TCGA-36-1571-01A	-7.32756
TCGA-23-1118-01A	-1.4704
TCGA-29-1694-01A	-2.67912
TCGA-25-1318-01A	-4.96698
TCGA-25-1870-01A	-6.78413
TCGA-23-1028-01A	-1.60526
TCGA-24-1469-01A	1.44385
TCGA-29-1705-01A	-3.70237
TCGA-13-1410-01A	2.73503
TCGA-24-1426-01A	-9.70466
TCGA-20-1687-01A	-1.66488
TCGA-13-0884-01B	-0.323261
TCGA-13-1489-01A	-11.6061
TCGA-29-1697-01A	-2.9683
TCGA-04-1362-01A	-7.84233
TCGA-29-1688-01A	1.7177
TCGA-25-1313-01A	-1.57455
TCGA-24-1616-01A	-8.49481
TCGA-24-2281-01A	8.15129
TCGA-61-1736-01B	-3.76294
TCGA-29-1774-01A	-9.14932
TCGA-25-1326-01A	5.2082
TCGA-13-0726-01A	-6.50081
TCGA-10-0937-01A	-2.94605
TCGA-24-2023-01A	-0.470347
TCGA-25-1320-01A	3.43686
TCGA-13-1489-02A	1.47e-05
TCGA-13-1498-01A	0.564245
TCGA-13-0725-01A	-0.312086
TCGA-23-1119-01A	3.49796
TCGA-25-1315-01A	-8.87408
TCGA-23-1123-01A	11.4668
TCGA-24-1551-01A	4.72231
TCGA-61-1737-01A	1.53147
TCGA-25-1317-01A	0.283615
TCGA-30-1892-01A	-3.54488
TCGA-25-1329-01A	1.5935
TCGA-10-0928-01A	-9.39
TCGA-61-2000-01A	-0.602607
TCGA-29-1781-01A	15.3346
TCGA-61-2002-01A	10.0705
TCGA-61-2098-01A	-6.96949
TCGA-31-1956-01A	18.2675
TCGA-24-1549-01A	5.86821
TCGA-24-2038-01A	-11.2367
TCGA-24-1427-01A	6.94638
TCGA-25-1628-01A	13.8992
TCGA-29-1693-01A	-5.14908
TCGA-24-2035-01A	5.29422
TCGA-24-1845-01A	-6.59097
TCGA-24-1842-01A	9.41381
TCGA-24-2288-01A	12.1465
TCGA-13-1403-01A	-7.28939
TCGA-61-1914-01A	1.94391
TCGA-23-1809-01A	-0.793199
TCGA-24-0966-01A	-7.16872
TCGA-04-1365-01A	6.55571
TCGA-29-1690-01A	0.176338
TCGA-29-1711-01A	7.22447
TCGA-09-2056-01B	-2.01725
TCGA-25-1626-01A	13.4973
TCGA-13-0800-01A	-9.68312
TCGA-04-1361-01A	-2.62217
TCGA-13-1497-01A	1.96979
TCGA-24-1103-01A	-6.90676
TCGA-24-1546-01A	0.0795097
TCGA-13-0891-01A	-10.3114
TCGA-09-2053-01C	6.35578
TCGA-24-2261-01A	10.7027
TCGA-61-1900-01A	-2.90985
TCGA-29-1783-01A	4.80984
TCGA-23-1122-01A	-3.03067
TCGA-30-1866-01A	1.32053
TCGA-13-0883-01A	2.82117
TCGA-13-1487-01A	-6.48888
TCGA-24-1604-01A	-0.948771
TCGA-13-1501-01A	-4.75952
TCGA-09-1659-01B	-3.30723
TCGA-29-1770-01A	-7.13338
TCGA-24-1418-01A	1.86016
TCGA-61-2109-01A	-3.12175
TCGA-29-1696-01A	-6.59318
TCGA-5X-AA5U-01A	-8.48586
TCGA-29-1703-01A	-2.87474
TCGA-29-1762-01A	-9.79381
TCGA-13-0730-01A	-0.41956
TCGA-61-2008-01A	0.831921
TCGA-20-1686-01A	-3.36815
TCGA-13-0906-01A	1.0519
TCGA-13-1483-01A	-3.12859
TCGA-04-1357-01A	15.9681
TCGA-04-1331-01A	-4.26303
TCGA-23-1109-01A	-0.957476
TCGA-23-1111-01A	-9.0519
TCGA-59-2350-01A	-1.17109
TCGA-24-2297-01A	-6.59437
TCGA-13-1509-01A	1.83277
TCGA-24-0968-01A	2.83419
TCGA-09-2048-01A	-8.74049
TCGA-29-1707-02A	-2.78749
TCGA-09-0367-01A	-4.88627
TCGA-13-0924-01A	7.36696
TCGA-24-1565-01A	-4.19909
TCGA-24-1467-01A	-2.77836
TCGA-24-1846-01A	1.58682
TCGA-30-1862-01A	5.10929
TCGA-24-2298-01A	-1.32162
TCGA-13-0901-01B	-6.82112
TCGA-23-1021-01B	-8.25445
TCGA-57-1584-01A	-4.88836
TCGA-13-A5FT-01A	-2.88356
TCGA-59-2354-01A	9.2826
TCGA-24-2280-01A	4.53241
TCGA-25-1321-01A	-6.36656
TCGA-13-0768-01A	19.6049
TCGA-13-0893-01B	1.72055
TCGA-36-1570-01A	-6.78729
TCGA-61-1910-01A	-8.58819
TCGA-23-1029-01B	-4.17662
TCGA-36-1580-01A	4.31477
TCGA-59-2348-01A	-1.56839
TCGA-13-1495-01A	-4.02224
TCGA-13-0720-01A	-5.84977
TCGA-25-1630-01A	0.456807
TCGA-61-1919-01A	6.89338
TCGA-13-1496-01A	5.85052
TCGA-29-1763-01A	0.186905
TCGA-24-1104-01A	2.6753
TCGA-61-1907-01A	9.79505
TCGA-13-0766-01A	-3.70747
TCGA-24-2027-01A	-5.34773
TCGA-24-2024-01A	-1.9585
TCGA-31-1951-01A	7.11031
TCGA-04-1530-01A	5.0688
TCGA-24-1419-01A	-10.2945
TCGA-29-1701-01A	3.09082
TCGA-23-1026-01B	2.78985
TCGA-04-1332-01A	-4.32832
TCGA-23-1113-01A	-11.5001
TCGA-29-A5NZ-01A	1.7027
TCGA-20-1682-01A	7.61689
TCGA-23-1107-01A	-4.81643
TCGA-20-1683-01A	5.17303
TCGA-59-2352-01A	6.93695
TCGA-24-2262-01A	7.20784
TCGA-23-1114-01B	-8.54148
TCGA-24-1431-01A	-6.48678
TCGA-23-2084-01A	-2.83735
TCGA-04-1536-01A	-9.63372
TCGA-04-1519-01A	-10.1304
TCGA-24-1560-01A	-3.8136
TCGA-59-2351-01A	8.84679
TCGA-31-1953-01A	9.10955
TCGA-24-1474-01A	-4.01826
TCGA-25-1623-01A	15.1676
TCGA-13-0897-01A	0.738551
TCGA-24-1930-01A	9.01336
TCGA-10-0931-01A	-6.8299
TCGA-13-0765-01A	-3.10104
TCGA-04-1651-01A	-4.94226
TCGA-25-2396-01A	2.75261
TCGA-36-1577-01A	-6.01751
TCGA-30-1857-01A	0.925163
TCGA-13-1409-01A	-13.0814
TCGA-04-1655-01A	-9.69164
TCGA-59-2355-01A	0.567342
TCGA-61-1995-01A	4.61324
TCGA-25-1322-01A	-2.08833
TCGA-13-0905-01B	-2.866
TCGA-09-2051-01A	2.95209
TCGA-13-0900-01B	-1.11727
TCGA-61-1728-01A	-5.06833
TCGA-24-1544-01A	-3.21624
TCGA-04-1343-01A	1.19286
TCGA-24-2267-01A	14.2432
TCGA-04-1648-01A	-0.823033
TCGA-59-2363-01A	-4.54626
TCGA-24-2290-01A	-1.42997
TCGA-13-1512-01A	0.471813
TCGA-10-0938-01A	-11.2162
TCGA-24-1417-01A	10.292
TCGA-13-0913-02A	0.798968
TCGA-13-2060-01A	8.07823
TCGA-31-1950-01A	3.36184
TCGA-13-1408-01A	2.82265
TCGA-61-2113-01A	9.32133
TCGA-24-0982-01A	-2.35253
TCGA-61-1738-01A	-0.495266
TCGA-24-2020-01A	-6.21922
TCGA-61-1733-01A	-3.25814
TCGA-24-1850-01A	5.89066
TCGA-25-2392-01A	2.65178
TCGA-24-1550-01A	8.9633
TCGA-25-2393-01A	-0.669872
TCGA-25-2404-01A	0.781207
TCGA-04-1347-01A	-7.31889
TCGA-04-1338-01A	2.80943
TCGA-61-2097-01A	-2.50697
TCGA-36-1568-01A	2.75592
TCGA-24-2036-01A	-10.1492
TCGA-13-0797-01A	1.87672
TCGA-57-1585-01A	8.14567
TCGA-13-0727-01A	-8.55052
TCGA-13-1505-01A	3.442
TCGA-25-2042-01A	4.23904
TCGA-24-2289-01A	2.56784
TCGA-23-1030-01A	-2.72602
TCGA-13-1405-01A	4.77729
TCGA-29-2414-01A	-4.09019
TCGA-WR-A838-01A	-8.06014
TCGA-25-2391-01A	-1.52358
TCGA-13-1407-01A	-10.3425
TCGA-29-1766-01A	4.02221
TCGA-25-1328-01A	0.882374
TCGA-25-1877-01A	4.41452
TCGA-13-0714-01A	-0.613304
TCGA-24-1924-01A	8.12545
TCGA-24-1105-01A	2.57931
TCGA-24-1430-01A	-8.02746
TCGA-04-1542-01A	-12.868
TCGA-24-1923-01A	-7.44201
TCGA-10-0933-01A	-12.2523
TCGA-23-1110-01A	-9.10789
TCGA-24-1557-01A	-4.80211
TCGA-09-0366-01A	-1.41285
TCGA-24-1413-01A	-3.01468
TCGA-10-0927-01A	-5.35382
TCGA-24-1603-01A	-2.90186
TCGA-24-1425-01A	3.10784
TCGA-09-1667-01C	9.38134
TCGA-61-2104-01A	5.8784
TCGA-24-0970-01B	-5.44353
TCGA-24-1928-01A	1.24144
TCGA-24-1558-01A	-5.07017
TCGA-13-0795-01A	0.674608
TCGA-29-2427-01A	11.6742
TCGA-25-1323-01A	-6.75713
TCGA-61-1911-01A	11.6143
TCGA-29-2428-01A	10.6765
TCGA-09-1665-01B	-1.13963
TCGA-09-0364-01A	-10.586
TCGA-13-1492-01A	-6.44224
TCGA-30-1891-01A	3.1676
TCGA-13-1506-01A	0.435206
TCGA-57-1583-01A	-7.31429
TCGA-04-1514-01A	-7.22385
TCGA-09-2044-01B	2.31373
TCGA-24-1423-01A	-1.8067
TCGA-30-1718-01A	3.29186
TCGA-13-0886-01A	6.71374
TCGA-20-0991-01A	18.5543
TCGA-24-1464-01A	0.533363
TCGA-13-1488-01A	5.12214
TCGA-24-1847-01A	14.3058
TCGA-25-1316-01A	2.32655
TCGA-04-1341-01A	-1.88938
TCGA-13-1485-01A	-8.47
TCGA-24-2254-01A	-4.72008
TCGA-25-2399-01A	6.16542
TCGA-13-1511-01A	-4.37227
TCGA-30-1860-01A	12.7398
TCGA-25-2400-01A	-4.56552
TCGA-24-1435-01A	-0.109742
TCGA-61-2009-01A	3.6448
TCGA-36-1569-01A	10.9324
TCGA-23-1116-01A	1.33745
TCGA-04-1350-01A	-8.01878
TCGA-23-2077-01A	-0.129165
TCGA-24-1416-01A	-7.74189
TCGA-09-1673-01A	-3.50278
TCGA-09-2054-01A	3.75224
TCGA-24-1428-01A	5.87801
TCGA-25-2398-01A	3.03022
TCGA-09-1669-01A	8.51717
TCGA-29-1778-01A	6.87379
TCGA-24-1563-01A	1.11385
TCGA-25-2401-01A	7.71711
TCGA-09-1661-01B	-10.9067
TCGA-36-1581-01A	16.676
TCGA-09-1670-01A	-4.16265
TCGA-10-0936-01A	-0.589415
TCGA-23-1024-01A	-5.26674
TCGA-04-1364-01A	-10.9579
TCGA-61-1724-01A	3.29836
TCGA-13-0908-01B	1.21088
TCGA-25-1319-01A	0.544008
TCGA-23-1023-01A	0.782586
TCGA-24-1844-01A	-9.99021
TCGA-36-1576-01A	11.7283
TCGA-31-1959-01A	9.34403
TCGA-24-1562-01A	1.71615
TCGA-09-0369-01A	-5.7094
TCGA-61-1721-01A	1.41835
TCGA-29-2425-01A	-0.195324
TCGA-24-2033-01A	-4.81348
TCGA-61-2111-01A	2.10565
TCGA-13-0885-01A	3.32203
TCGA-24-1843-01A	6.31996
TCGA-13-1477-01A	-11.6618
TCGA-25-1635-01A	5.7748
TCGA-25-1632-01A	-10.2403
TCGA-25-1634-01A	-12.3089
TCGA-30-1853-01A	-12.3758
TCGA-25-1631-01A	-4.85467
TCGA-36-1574-01A	1.44077
TCGA-13-1411-01A	9.95765
TCGA-13-0724-01A	-3.39334
TCGA-61-2102-01A	-6.15149
TCGA-13-0916-01A	4.69804
TCGA-13-0923-01A	-0.163273
TCGA-57-1586-01A	-1.3498
TCGA-25-1627-01A	-1.48749
TCGA-61-1998-01A	-0.260401
TCGA-13-0888-01A	-12.1982
TCGA-13-0762-01A	-8.93124
TCGA-24-0979-01A	-6.39945
TCGA-04-1356-01A	-0.960622
TCGA-09-2045-01A	-4.95156
TCGA-29-1769-01A	-0.532475
TCGA-09-1668-01B	5.20711
TCGA-OY-A56Q-01A	-8.84538
TCGA-24-1470-01A	9.15395
TCGA-57-1994-01A	12.3624
TCGA-24-2271-01A	7.0076
TCGA-30-1861-01A	-7.5655
TCGA-09-1662-01A	1.54935
TCGA-61-2008-02A	8.12354
TCGA-24-1552-01A	-7.72203
TCGA-24-1424-01A	1.58649
TCGA-13-0804-01A	-3.00645
TCGA-24-1553-01A	15.2946
TCGA-61-2101-01A	-5.06634
TCGA-29-1691-01A	0.452874
TCGA-24-1422-01A	4.61215
TCGA-29-1768-01A	7.09482
TCGA-25-1312-01A	-4.86177
TCGA-24-1434-01A	4.90676
TCGA-20-0987-01A	11.5661
TCGA-61-1741-01A	6.34654
TCGA-29-1761-01A	0.989669
TCGA-24-2293-01A	8.12519
TCGA-24-2026-01A	6.57961
TCGA-31-1946-01A	4.38778
TCGA-13-0911-01A	1.89917
TCGA-25-2409-01A	0.652404
TCGA-24-1471-01A	-7.62976
TCGA-59-A5PD-01A	2.16947
TCGA-61-1918-01A	-2.43331
TCGA-13-0920-01A	-0.400294
TCGA-29-1785-01A	6.68842
TCGA-29-2414-02A	9.67904
TCGA-13-1499-01A	16.4368
TCGA-13-0887-01A	-6.06379
TCGA-25-1633-01A	10.5627
TCGA-24-1567-01A	-7.06347
TCGA-57-1993-01A	-2.6391
TCGA-29-1784-01A	9.40309
TCGA-30-1714-01A	-9.73328
TCGA-57-1582-01A	-0.249542
TCGA-61-2012-01A	11.6135
TCGA-13-1510-01A	-1.0789
TCGA-VG-A8LO-01A	-5.86423
TCGA-23-2078-01A	10.7543
TCGA-09-1666-01A	1.68052
TCGA-29-1777-01A	1.77232
TCGA-61-2110-01A	-6.86099
TCGA-29-1776-01A	0.843692
SP102123-DO46588-T	-7.74406
SP101981-DO46528-T	9.48272
SP101990-DO46533-T	-10.0019
SP101648-DO46380-T	0.682302
SP101576-DO46352-T	1.51456
SP101825-DO46463-T	-10.4838
SP101544-DO46338-T	-9.0727
SP101686-DO46398-T	3.8422
SP101805-DO46453-T	3.4326
SP101941-DO46508-T	3.08936
SP101658-DO46384-T	-8.01668
SP101616-DO46370-T	-9.95828
SP101528-DO46331-T	-12.5364
SP101580-DO46354-T	7.29435
SP101600-DO46364-T	-0.0186662
SP102084-DO46568-T	-5.48874
SP101592-DO46360-T	-4.76799
SP101604-DO46366-T	5.33882
SP101584-DO46356-T	-11.4264
SP106641-DO46378-T	0.526164
SP102113-DO46586-T	-4.75811
SP101891-DO46493-T	6.27933
SP101588-DO46358-T	5.89801
SP102168-DO46602-T	7.98105
SP101690-DO46400-T	-8.06828
SP101540-DO46336-T	1.81733
SP101682-DO46396-T	-5.0039
SP101674-DO46392-T	-2.12925
SP101971-DO46523-T	-0.687988
SP101526-DO46330-T	-5.64417
SP102074-DO46566-T	-7.2329
SP102161-DO46597-T	-3.12051
SP102055-DO46560-T	1.1557
SP101795-DO46448-T	6.07126
SP101634-DO46376-T	4.92644
SP102103-DO46581-T	-5.13651
SP101785-DO46443-T	3.52684
SP102035-DO46551-T	-3.40048
SP101628-DO46374-T	6.48838
SP101765-DO46436-T	12.3852
SP101815-DO46458-T	1.97681
SP101572-DO46350-T	8.29069
SP101654-DO46382-T	-3.55339
SP101517-DO46326-T	4.32881
SP101532-DO46333-T	-5.9521
SP101662-DO46386-T	13.3951
SP102025-DO46546-T	-4.3305
SP102000-DO46538-T	-2.96374
SP101775-DO46438-T	-6.16514
SP101610-DO46368-T	11.1301
SP101708-DO46408-T	-3.58747
SP101961-DO46518-T	-10.3893
SP101596-DO46362-T	-3.24508
SP101530-DO46332-T	9.45637
SP101552-DO46342-T	-2.90089
SP101568-DO46348-T	1.93373
SP101716-DO46412-T	11.2629
SP102096-DO46576-T	-6.47084
SP101564-DO46346-T	3.14675
SP101748-DO46428-T	-0.290179
SP102133-DO46591-T	6.67461
SP101536-DO46334-T	-1.51159
SP102187-DO46611-T	-14.0523
SP101558-DO46344-T	6.21397
SP101756-DO46432-T	16.4592
SP101694-DO46402-T	-2.07745
SP102064-DO46561-T	-9.92628
SP101523-DO46329-T	-3.46943
SP101700-DO46404-T	-1.76317
SP102090-DO46571-T	9.3559
SP101519-DO46327-T	6.57507
SP101678-DO46394-T	2.69041
SP101515-DO46325-T	7.03277
SP101666-DO46388-T	8.04045
SP101951-DO46513-T	-2.11034
SP101642-DO46378-T	2.69436
SP101835-DO46468-T	7.91854
SP101622-DO46372-T	8.84974
SP101521-DO46328-T	-2.12036
SP102174-DO46606-T	-2.01263
SP101548-DO46340-T	0.952912
SP101670-DO46390-T	-12.5085
