# Supplementary material for: Exploration of the Immunotyping Landscape and Immune Infiltration-Related Prognostic Markers in Ovarian Cancer Patients
Source: Front Oncol. 2022 Jul 8;12:916251. doi: 10.3389/fonc.2022.916251 (PMC9307664; doi:10.3389/fonc.2022.916251)
Supplement: Supplementary File S6 — Univariate Cox regression analysis result. [file Table_6.xlsx]

## Sheet: Sheet1
id	HR	HR.95L	HR.95H	pvalue
FABP6|A	0.948303	0.886278	1.01467	0.124043
HK2|A	1.06411	0.908533	1.24634	0.440977
ASCL2|A	0.94279	0.838583	1.05995	0.324239
PLIN2|A	1.06137	0.940534	1.19772	0.334153
C19orf81|A	0.906901	0.802257	1.02519	0.118241
CD3D|B	0.882118	0.791083	0.983628	0.024008
TRBC2|B	0.882412	0.798737	0.974853	0.0138545
CD27|B	0.834971	0.72246	0.965005	0.014592
TRGC2|B	0.734691	0.557618	0.967993	0.0284399
SIRPG|B	0.85942	0.719718	1.02624	0.0941702
CD8B|B	0.920386	0.802275	1.05589	0.236443
CD3E|B	0.904729	0.810403	1.01003	0.0747105
CD2|B	0.900285	0.813694	0.99609	0.0417601
CD3G|B	0.736868	0.598	0.907985	0.00415733
IGLC2|B	0.932091	0.89013	0.97603	0.0027686
TRBV28|B	0.858409	0.762526	0.966349	0.0115243
CD79A|B	0.886304	0.808961	0.971042	0.00957708
SH2D1A|B	0.776995	0.622926	0.969171	0.0252426
CD8A|B	0.918192	0.806401	1.04548	0.197569
LAG3|B	0.867502	0.746501	1.00812	0.0636687
CD7|B	0.900279	0.791786	1.02364	0.108852
CXCR3|B	0.898459	0.786136	1.02683	0.11609
IGKC|B	0.942953	0.904124	0.983451	0.00618556
MZB1|B	0.880933	0.802062	0.967559	0.00807097
GPR171|B	0.791073	0.64671	0.967661	0.0226233
IGHG1|B	0.933331	0.89272	0.975789	0.00236742
LINC02446|B	0.889219	0.706068	1.11988	0.318382
GZMH|B	0.948112	0.834236	1.07753	0.414416
MS4A1|B	0.733162	0.570967	0.941434	0.0149726
SLAMF6|B	0.853041	0.723852	1.00529	0.0578238
IGHG3|B	0.943129	0.890989	0.998321	0.0436045
JCHAIN|B	0.916381	0.863464	0.972541	0.00400917
SIT1|B	0.856963	0.743169	0.988181	0.0337096
CD52|B	0.940142	0.84262	1.04895	0.269309
IGLC3|B	0.93494	0.891601	0.980387	0.00547086
GZMA|B	0.944821	0.849981	1.05024	0.292949
CXCL9|B	0.899255	0.838059	0.964919	0.00314621
LCK|B	0.85307	0.721938	1.00802	0.0620222
POU2AF1|B	0.863069	0.725868	1.0262	0.095485
CD79B|B	0.918403	0.786304	1.0727	0.282694
GBP1P1|B	0.799382	0.704187	0.907445	0.000537656
CXCR6|B	0.853263	0.709581	1.02604	0.0916567
IGHGP|B	0.900764	0.829485	0.978169	0.0129647
TNFRSF17|B	0.805633	0.677365	0.958189	0.0145789
IGHA1|B	0.953492	0.905636	1.00388	0.0698782
IGHM|B	0.931635	0.88101	0.985169	0.0129874
IGLL5|B	0.93629	0.879255	0.997025	0.0400831
NKG7|B	0.932767	0.84414	1.0307	0.171825
IRF4|B	0.771176	0.631991	0.941015	0.0105088
SLAMF7|B	0.839256	0.741606	0.949764	0.00549246
TGFBI|B	1.2073	1.07142	1.36042	0.00198636
GZMK|B	0.90857	0.791025	1.04358	0.174956
AIM2|B	0.868521	0.735079	1.02619	0.0976739
BATF|B	0.94774	0.829818	1.08242	0.428507
CCL19|B	0.884978	0.798379	0.980971	0.0200389
PLA2G2D|B	0.783815	0.670735	0.915959	0.00218187
SELL|B	0.884566	0.778962	1.00449	0.0586299
IGLC7|B	0.975718	0.905573	1.0513	0.518418
EDNRA|B	1.1561	1.02043	1.30981	0.0227536
ZNF683|B	0.987139	0.86785	1.12282	0.843835
PRF1|B	0.93651	0.812338	1.07966	0.366081
IL2RG|B	0.917782	0.823455	1.02291	0.121016
FN1|B	1.08765	1.00653	1.17531	0.0336286
IGHG2|B	0.966287	0.915514	1.01988	0.213028
CTSK|B	1.07418	0.991123	1.16419	0.081371
CD1A|B	0.990301	0.865435	1.13318	0.887293
FBN1|B	1.1343	1.02198	1.25896	0.0178503
CXCL10|B	0.924916	0.861963	0.992468	0.0299922
IGHA2|B	0.946952	0.888009	1.00981	0.0964522
ZNF469|B	1.18281	1.04669	1.33665	0.00711549
UBD|B	0.882109	0.8087	0.962181	0.00466015
ADAM12|B	1.10971	1.00346	1.22722	0.0426492
RNASE6|B	1.08691	0.961803	1.22828	0.181638
C3AR1|B	1.08792	0.963646	1.22822	0.173322
GAPT|B	1.13103	0.971584	1.31665	0.112253
