# Supplementary material for: Exploration of the Immunotyping Landscape and Immune Infiltration-Related Prognostic Markers in Ovarian Cancer Patients
Source: Front Oncol. 2022 Jul 8;12:916251. doi: 10.3389/fonc.2022.916251 (PMC9307664; doi:10.3389/fonc.2022.916251)
Supplement: Supplementary File S7 — Risk scores and clinical data in the IMvigor210 cohort. [file Table_7.xlsx]

## Sheet: Sheet1
id1	OS	Status	GBP1P1	TGFBI	PLA2G2D	riskScore	Risk	id2	Response	Risk
SAMf2ce197162ce	1.577	1	0.733554	7.12551	0.621489	2.31563	high	SAMc1b27bc16435	CR/PR	low
SAM698d8d76b934	0.427105	1	0.60371	6.76041	0.834122	2.04972	high	SAMf275eb859a39	CR/PR	low
SAMc1b27bc16435	24.1807	0	0.500376	5.04797	0.297069	1.45619	low	SAMb2f1d0e54ece	CR/PR	high
SAM85e41e7f33f9	0.62423	1	1.27653	7.96244	0.0244686	2.98672	high	SAMd027124354ce	CR/PR	high
SAMf275eb859a39	24.4764	0	1.18	5.61389	0.423327	1.45005	low	SAM681e4bf7cf85	CR/PR	low
SAM7f0d9cc7f001	4.63244	1	0.188263	6.08962	0.731745	1.88704	high	SAM6cb230f208a8	CR/PR	high
SAM4305ab968b90	1.41273	1	0.644425	3.83116	0	1.07408	low	SAM0684af734db1	CR/PR	high
SAMcf018fee2acd	16.23	1	0.652499	5.96373	0.254165	1.84145	high	SAMbf1a3ae828e6	CR/PR	high
SAMb2f1d0e54ece	11.4004	1	1.06495	7.46549	0.573927	2.40854	high	SAMb419a8fcbfcd	CR/PR	high
SAMcc4675f394a1	3.12115	1	0.398611	6.65461	0.163681	2.39509	high	SAM8884fe446d20	CR/PR	high
SAM49f9b2e57aa5	7.45791	1	0.270786	5.11719	0.707166	1.42245	low	SAM97a00e0929fb	CR/PR	low
SAM2e7aa8fa0ab3	7.72074	1	1.45711	5.99979	0.169506	1.61446	high	SAM075e037d95bc	CR/PR	low
SAMd0e47be700b0	0.887064	1	0.821498	4.66659	0.114559	1.27745	low	SAM2e9ac0b1b250	CR/PR	low
SAMdf3e42c8672a	7.32649	1	1.48031	7.90937	0.373882	2.62099	high	SAMe712352fb82a	CR/PR	low
SAMd027124354ce	23.5236	0	0.560623	7.94498	0	3.44465	high	SAM30b5c6c54cf7	CR/PR	high
SAM36d87392593b	23.6879	0	2.23705	5.57994	0.732477	1.08921	low	SAMb3c02294aba7	CR/PR	low
SAM4edbe45817b3	1.05133	1	1.91996	7.68211	0.0934975	2.39449	high	SAM2570ff4aae6e	CR/PR	high
SAM36a9225b0222	23.8193	0	2.02136	7.52854	0.748604	1.95216	high	SAMd35318127278	CR/PR	low
SAMe7bf6c015192	3.12115	1	1.46101	6.71502	0.193173	1.95979	high	SAM560f23d6a3ad	CR/PR	low
SAM6dd7ad1d797d	19.2854	1	1.95671	8.60427	0.0462368	3.10667	high	SAM14df63a65411	CR/PR	low
SAMc0d625a50eb8	13.2731	1	0.741858	6.62247	0.101896	2.24692	high	SAMffa5c7cad0e5	CR/PR	high
SAM18039827e1b9	1.47844	1	0.384612	4.60277	0.0289245	1.39419	low	SAMaec7380f9ab0	CR/PR	low
SAM681e4bf7cf85	23.3922	0	0.900921	4.9988	0.479286	1.27537	low	SAMe50d15fde368	CR/PR	low
SAMc692536a795a	5.65092	1	1.39986	6.36691	1.33422	1.40753	low	SAM8533e5e261d6	CR/PR	low
SAM9a2cf3c06fb3	5.65092	1	0.900187	6.88217	0.320591	2.2333	high	SAMaaf505c36f93	CR/PR	high
SAM557dde1b9f3e	6.70226	1	0.580057	6.98081	0.596242	2.30532	high	SAM73663ee4a96e	CR/PR	low
SAMb8f13a0525a6	2.69405	1	1.24901	6.1284	0.379132	1.66709	high	SAM3e04eb914f3d	CR/PR	low
SAM23aa15d4a0b0	5.71663	1	0.742414	5.91759	0.685194	1.62727	high	SAMc2a1820d4e6b	CR/PR	low
SAM468a9e1dc821	3.8768	1	0.296708	6.09282	0	2.16427	high	SAMe1eb5d988760	CR/PR	low
SAM81b71522417a	2.13552	1	0.919511	3.77256	0.0206323	0.996003	low	SAM6083aac8db99	CR/PR	low
SAM6cb230f208a8	23.2279	0	0.754028	5.92626	0.114109	1.84063	high	SAM8a1b0e02ee42	CR/PR	low
SAM0684af734db1	23.2608	0	0.474998	5.96076	0.014292	2.00712	high	SAMd7d57ee3a863	CR/PR	low
SAMb963dda93cfd	2.75975	1	0.727389	7.42172	0.102717	2.81633	high	SAM065890737112	CR/PR	low
SAMa9ca8536d2b1	21.848	0	0.371254	7.06215	1.06846	2.22029	high	SAMb470eb8f04be	CR/PR	low
SAM9fb814c22bdb	19.1211	1	1.00832	6.68652	1.35896	1.65459	high	SAMb15ac6e4c4ef	CR/PR	low
SAMbcbc7957c264	4.17248	1	0.15864	4.82245	0.0191397	1.55374	high	SAMa535fcdf18a0	CR/PR	low
SAM7fb6987514a4	22.8337	0	2.4914	6.63559	2.9014	0.871256	low	SAM548551ef782c	CR/PR	low
SAM63405b04ab2d	6.80082	1	1.48234	7.38781	0.293519	2.30443	high	SAM203dcf14f927	CR/PR	low
SAM18bc1078bc15	6.89938	1	1.1262	5.10784	0.886518	1.15159	low	SAMd3bd67996035	CR/PR	low
SAM7d2dfba6cd84	12.7146	1	1.04864	7.21982	0.538558	2.27342	high	SAMd3601288319e	CR/PR	low
SAMd1bd63734394	1.9384	1	2.49746	5.8577	0.00811392	1.30656	low	SAMfb7aec7cb0e2	CR/PR	high
SAMe9ae8beb82fa	5.48665	1	0.509607	6.68703	0.219447	2.33591	high	SAMc1251c7bfee2	CR/PR	low
SAMb0a83e5fbde9	23.3265	0	0.825366	4.61008	0.329519	1.1996	low	SAM27299aed7681	CR/PR	low
SAMba7176afe070	3.44969	0	0.230872	3.49302	0	1.06101	low	SAMd43f8933066b	CR/PR	low
SAMae1690469964	21.1581	1	0.795409	4.52928	0.0701194	1.24768	low	SAMc919aebc7fdd	CR/PR	low
SAMbe83eae4026e	2.7269	1	0.494877	6.22512	0.358505	1.99845	high	SAM670649e105b5	CR/PR	high
SAMe5bc41772bc9	6.11088	1	0.312348	7.05504	0.0732388	2.77838	high	SAM91c47b054ffb	CR/PR	low
SAM23095936e611	2.23409	1	0.330871	5.20152	0.0586136	1.65497	high	SAM7d7c54623618	CR/PR	high
SAM7114d99032ec	10.8419	1	1.20368	5.39724	0.120568	1.45013	low	SAM3b15b4c6311d	CR/PR	high
SAMd215b503f99a	1.70842	0	1.18812	7.57115	0.0348971	2.71892	high	SAMeaa477a5384b	CR/PR	low
SAMdb3f50c9129c	15.8029	1	0.3157	5.08219	0.432226	1.48133	low	SAM2eb07dedf07f	CR/PR	low
SAMbf1a3ae828e6	20.731	0	0.688213	6.05278	0.580574	1.74712	high	SAM25510f300d79	CR/PR	high
SAM52e3fa3ad574	7.95072	1	0.344645	5.16767	3.39867	0.795856	low	SAM7b40007f4aa4	CR/PR	low
SAMd4c0837b0997	5.38809	1	1.42556	5.2062	0.458002	1.22323	low	SAM14938611a2d3	CR/PR	low
SAM9cafb905b36a	7.62218	1	0.909751	8.20583	0.424354	3.15448	high	SAM771445e92421	CR/PR	low
SAM3f2033c90438	0.821355	1	0.813721	6.50371	0.306043	2.05057	high	SAM727c0e92a2a7	CR/PR	low
SAM032c642382a7	2.49692	1	1.16711	5.31431	1.68402	1.01895	low	SAM6f2a102a99df	CR/PR	low
SAM5ffd7e4cd794	1.21561	1	0.197195	6.52049	0.130974	2.41824	high	SAM6ff654a20f98	CR/PR	high
SAMb419a8fcbfcd	22.7351	0	0.429124	5.41671	0.114589	1.70281	high	SAM07a93a28f801	CR/PR	high
SAM8884fe446d20	23.1622	0	2.83298	9.75412	0.290978	3.41358	high	SAM58e7832f4e7d	CR/PR	low
SAM17c45bf16bb6	2.69405	1	0.0326814	3.72425	0.0337822	1.16869	low	SAM5767dd75d142	CR/PR	low
SAM2070b416069c	8.01643	1	0.804742	5.15956	0.179373	1.45045	low	SAMcc7a42d87e9c	CR/PR	low
SAM0ce9c983b20f	6.6037	1	0.685632	6.49392	1.32208	1.68512	high	SAM31d9176e11fb	CR/PR	low
SAMa1e62d323e1d	10.5791	1	1.43694	5.19421	0.787997	1.13287	low	SAM572f19794c96	CR/PR	high
SAM61baf919bb01	15.6057	1	1.39552	5.93587	1.25251	1.27119	low	SAM1abf01dd4544	CR/PR	high
SAM97a00e0929fb	12.7146	0	1.66464	4.78999	0.541382	1.01999	low	SAM1f66db567eb5	CR/PR	high
SAM2f228939632f	7.88501	1	0.612205	7.75125	0.835328	2.69778	high	SAM6157c8f38b72	CR/PR	low
SAM9539a4f19ebc	7.95072	1	0.95846	6.09394	0	1.8982	high	SAM4caabd64e7fd	CR/PR	low
SAM36851bc8b9ae	3.54825	1	0.497594	6.01681	0.323275	1.89888	high	SAM7f0d9cc7f001	SD/PD	high
SAM297c0301e861	8.08214	1	1.02628	7.72564	0.127531	2.87359	high	SAM4305ab968b90	SD/PD	low
SAM1fa6bcb7fc48	22.7351	0	1.25374	4.77853	0.643843	1.07913	low	SAMcf018fee2acd	SD/PD	high
SAM075e037d95bc	21.3224	0	0.621988	4.81998	0.0127074	1.41807	low	SAMcc4675f394a1	SD/PD	high
SAM6d2ae0c39b96	22.1109	0	0.820745	4.23784	0.496607	1.04388	low	SAM49f9b2e57aa5	SD/PD	low
SAMcabb6d58ff55	20.271	0	0.984281	6.10181	1.54021	1.35797	low	SAM2e7aa8fa0ab3	SD/PD	high
SAM716f54e468f4	21.191	0	0.865551	6.67357	1.59366	1.61238	high	SAMdf3e42c8672a	SD/PD	high
SAMeff2ce356ccb	8.08214	1	1.11959	3.87687	0.019973	0.985612	low	SAM36d87392593b	SD/PD	low
SAM110501d0eedb	4.27105	1	2.90534	5.04167	0.894579	0.792483	low	SAM36a9225b0222	SD/PD	high
SAM2e9ac0b1b250	22.1437	0	0.68482	5.29015	0.775652	1.35479	low	SAMe7bf6c015192	SD/PD	high
SAMc0ef41aa6c8b	9.56057	1	1.04444	3.91889	0	1.01661	low	SAM6dd7ad1d797d	SD/PD	high
SAMd636e3461955	10.4805	1	0.173067	8.05133	0.781894	3.23812	high	SAMc0d625a50eb8	SD/PD	high
SAMe712352fb82a	22.1109	0	0.348545	4.53337	0.519343	1.23911	low	SAM18039827e1b9	SD/PD	low
SAM30b5c6c54cf7	9.26489	1	0.874189	5.90851	0.561248	1.62401	high	SAMc692536a795a	SD/PD	low
SAMd98bac0a070f	2.06982	1	0.34517	6.38094	0.120813	2.26339	high	SAM9a2cf3c06fb3	SD/PD	high
SAM8e8ef2368dfa	4.50103	1	0.17906	6.86436	0.217451	2.62223	high	SAM557dde1b9f3e	SD/PD	high
SAM08cce2fa88f2	22.1109	0	0.212871	4.45284	0	1.39209	low	SAM23aa15d4a0b0	SD/PD	high
SAMb4c7a001537d	3.18686	1	0.847591	5.12776	0.34138	1.37653	low	SAM468a9e1dc821	SD/PD	high
SAMfd947610629d	9.03491	1	0.50294	6.80989	0.442999	2.30677	high	SAM81b71522417a	SD/PD	low
SAM943df5cf15df	2.13552	1	0.966166	7.35742	0.0868128	2.6471	high	SAMb963dda93cfd	SD/PD	high
SAM31f41dd0d6ca	8.27926	1	1.0621	6.19644	1.56914	1.3644	low	SAMa9ca8536d2b1	SD/PD	high
SAMb3c02294aba7	22.4066	0	0.715584	4.9363	0	1.44183	low	SAM9fb814c22bdb	SD/PD	high
SAM39eb94fa504d	17.9055	1	1.11034	6.46795	0.396173	1.87718	high	SAMbcbc7957c264	SD/PD	high
SAM62fb1388c871	22.5051	0	0.465011	6.31002	0.0589571	2.19588	high	SAM7fb6987514a4	SD/PD	low
SAMc0da5d48686d	9.49487	1	0.173177	5.10175	0	1.68184	high	SAM63405b04ab2d	SD/PD	high
SAMe7bcab05402e	7.91786	1	0.560908	6.81357	0.0641919	2.47689	high	SAM18bc1078bc15	SD/PD	low
SAM2570ff4aae6e	22.3737	0	0.94152	6.91779	0.332983	2.23121	high	SAM7d2dfba6cd84	SD/PD	high
SAM2dc3f04e45e9	10.1848	1	1.6437	7.008	0.0735614	2.10461	high	SAMd1bd63734394	SD/PD	low
SAM9448d858692c	2.03696	1	1.51482	6.87677	0.90963	1.73826	high	SAMe9ae8beb82fa	SD/PD	high
SAM4501e41e4751	1.11704	1	0.836524	6.94557	0.400629	2.26275	high	SAMb0a83e5fbde9	SD/PD	low
SAM714285adf612	0.62423	1	1.9946	7.50116	3.2971	1.12445	low	SAMba7176afe070	SD/PD	low
SAM5b57e47fdcb3	3.84394	1	0.720882	5.95612	0.216351	1.82758	high	SAMae1690469964	SD/PD	low
SAMae4da274eded	4.99384	1	1.03334	6.75779	1.97511	1.4706	low	SAMbe83eae4026e	SD/PD	high
SAMd35318127278	21.5852	0	1.12177	4.33108	0.63604	0.979332	low	SAMe5bc41772bc9	SD/PD	high
SAMa913c6139ec8	5.12526	1	0.375649	6.75113	2.11893	1.62173	high	SAM23095936e611	SD/PD	high
SAM75142fcab9df	11.9261	1	0.855644	6.55849	0.380037	2.03224	high	SAM7114d99032ec	SD/PD	low
SAMd697ba701077	21.1581	1	2.23705	6.76005	0.793753	1.49446	low	SAMd215b503f99a	SD/PD	high
SAM166a419a4e5a	5.38809	1	0.734902	7.25569	0.124055	2.67242	high	SAMdb3f50c9129c	SD/PD	low
SAM025b45c27e05	8.77207	1	0.434486	7.3368	0.0162915	2.96996	high	SAM52e3fa3ad574	SD/PD	low
SAMe07c4560772d	2.10267	0	0.11904	3.17343	0	0.992228	low	SAMd4c0837b0997	SD/PD	low
SAM2dc578e0165f	1.97125	1	0.675439	5.42173	0.53062	1.48448	low	SAM9cafb905b36a	SD/PD	high
SAM3785587846ce	7.06366	1	0.787312	4.13238	0.424788	1.03627	low	SAM032c642382a7	SD/PD	low
SAM560f23d6a3ad	21.3881	0	1.56345	5.27846	4.3664	0.523007	low	SAM2070b416069c	SD/PD	low
SAM52500cabdd36	20.4682	0	0.72637	5.05969	0.293478	1.3979	low	SAM0ce9c983b20f	SD/PD	high
SAM14df63a65411	21.4209	0	0.877438	5.23772	0.188908	1.4582	low	SAMa1e62d323e1d	SD/PD	low
SAMf3a9bce50099	2.10267	0	1.15846	6.22696	0.566922	1.6755	high	SAM61baf919bb01	SD/PD	low
SAMffa5c7cad0e5	15.54	1	0.547546	7.17245	0.507907	2.49486	high	SAM2f228939632f	SD/PD	high
SAMdab9ca8fb5de	0.197125	0	0.875426	5.99337	0.359282	1.73652	high	SAM9539a4f19ebc	SD/PD	high
SAM34430ef08e5b	18.1684	0	0.942145	6.52952	0.465831	1.9452	high	SAM36851bc8b9ae	SD/PD	high
SAM4b0175e8db6e	2.06982	1	0.604923	6.13052	0.362495	1.90262	high	SAM297c0301e861	SD/PD	high
SAMf28c01545593	6.40657	1	0.2955	4.139	0	1.25452	low	SAM1fa6bcb7fc48	SD/PD	low
SAMaec7380f9ab0	20.8624	0	0.516509	4.91061	0.0227564	1.482	low	SAM6d2ae0c39b96	SD/PD	low
SAMaf7578d55754	0.229979	1	1.04271	5.42728	0.299229	1.45283	low	SAMcabb6d58ff55	SD/PD	low
SAMbd8ee73983b8	0.854209	1	1.11986	5.91589	0.0611955	1.72621	high	SAM716f54e468f4	SD/PD	high
SAMe94c30c30616	15.3758	1	1.13855	7.63056	0.233536	2.67476	high	SAMeff2ce356ccb	SD/PD	low
SAM54e58f1b0230	4.36961	1	1.03651	4.43764	0	1.17693	low	SAM110501d0eedb	SD/PD	low
SAM5e3bae090b8c	6.73511	1	0.998422	5.73055	0.477253	1.53515	low	SAMc0ef41aa6c8b	SD/PD	low
SAM3cb94b0d5297	5.05955	1	0.533303	6.00292	1.26871	1.53189	low	SAMd636e3461955	SD/PD	high
SAM61b9d4d84c64	21.3881	0	1.00628	4.28019	1.06871	0.899959	low	SAMd98bac0a070f	SD/PD	high
SAM8a42c0d59187	2.82546	1	0.187357	4.79451	0	1.53923	low	SAM8e8ef2368dfa	SD/PD	high
SAMcb132b0cdd2c	2.52977	1	0.73528	5.58191	2.04127	1.10771	low	SAM08cce2fa88f2	SD/PD	low
SAMe97af0feefdf	11.1047	1	0.649151	6.04791	0.203013	1.90742	high	SAMb4c7a001537d	SD/PD	low
SAMee3844cc0b9f	3.21971	1	1.57952	6.96465	0.380305	1.97123	high	SAMfd947610629d	SD/PD	high
SAM73b653ae20d1	1.80698	1	0.634937	9.72133	0.0186248	5.55142	high	SAM943df5cf15df	SD/PD	high
SAMdcae54fcd7fa	6.2423	1	0.396833	7.27501	0.616202	2.58435	high	SAM31f41dd0d6ca	SD/PD	low
SAMdad5c29dc105	2.43121	1	1.21728	4.32977	0.263957	1.04078	low	SAM39eb94fa504d	SD/PD	high
SAMa424c75831b4	3.54825	1	1.48767	5.4565	0.12451	1.39225	low	SAM62fb1388c871	SD/PD	high
SAM28687037e4ff	21.5852	0	2.57959	7.0651	0.508658	1.61661	high	SAMc0da5d48686d	SD/PD	high
SAMe50d15fde368	18.8912	0	0.746921	3.97135	0.0851269	1.07454	low	SAMe7bcab05402e	SD/PD	high
SAM45c8e6412c66	3.48255	1	2.82936	8.52817	0.460794	2.3386	high	SAM2dc3f04e45e9	SD/PD	high
SAM8533e5e261d6	12.8131	1	0.89416	5.16981	0	1.48533	low	SAM4501e41e4751	SD/PD	high
SAMaaf505c36f93	20.5667	0	0.94125	6.24866	0.580144	1.75502	high	SAM5b57e47fdcb3	SD/PD	high
SAM73663ee4a96e	21.2567	0	1.56277	6.16557	1.51834	1.23808	low	SAMae4da274eded	SD/PD	low
SAM0bdb3428bd13	2.23409	1	0.384376	7.05221	0.00890301	2.77495	high	SAMa913c6139ec8	SD/PD	high
SAM3330c03fdf00	19.1869	0	0.908501	6.13484	2.94803	1.02719	low	SAM75142fcab9df	SD/PD	high
SAM0a7c2091dd56	2.62834	1	1.13186	8.97999	0.356147	3.80213	high	SAMd697ba701077	SD/PD	low
SAM7bff231634e9	10.2505	1	3.11889	4.82569	0.58822	0.763923	low	SAM166a419a4e5a	SD/PD	high
SAM5d1dfd5207f5	10.9076	1	0.661594	4.04815	0	1.13728	low	SAM025b45c27e05	SD/PD	high
SAMeb587a68006b	20.6982	0	1.09024	6.83079	0.140672	2.20373	high	SAMe07c4560772d	SD/PD	low
SAM99a46b9eec27	3.61396	1	0.956052	7.17478	0.339654	2.38686	high	SAM52500cabdd36	SD/PD	low
SAM1ac4e3dee297	5.51951	1	1.15356	3.51441	0	0.888568	low	SAMf3a9bce50099	SD/PD	high
SAM553c3c35b847	6.70226	1	1.68032	8.31943	0.487003	2.75641	high	SAMdab9ca8fb5de	SD/PD	high
SAM3e04eb914f3d	17.2813	0	1.5106	6.30132	1.74808	1.23654	low	SAM34430ef08e5b	SD/PD	high
SAMc2a1820d4e6b	20.731	0	1.25054	5.42619	1.92792	0.981044	low	SAM4b0175e8db6e	SD/PD	high
SAM822b226466a1	17.2813	0	1.19605	3.85555	0.0184913	0.965299	low	SAMf28c01545593	SD/PD	low
SAMabc151b01ea3	0.558522	1	0.0661545	5.68887	0.0794407	1.98968	high	SAMe94c30c30616	SD/PD	high
SAMe1eb5d988760	21.0595	0	1.57969	6.30067	1.06043	1.41429	low	SAM54e58f1b0230	SD/PD	low
SAMe3210d3632b4	2.16838	1	2.31207	7.60288	0.248088	2.09555	high	SAM5e3bae090b8c	SD/PD	low
SAMb15ad09d6e24	3.8768	1	2.12144	7.03048	1.3931	1.44927	low	SAM3cb94b0d5297	SD/PD	low
SAM7893196e0e89	2.66119	1	2.24801	5.9282	0.127876	1.36456	low	SAM61b9d4d84c64	SD/PD	low
SAM3f446449bf81	0.755647	1	1.77092	4.11829	1.03997	0.743526	low	SAMcb132b0cdd2c	SD/PD	low
SAM961d04c42bd9	5.8809	1	0.635093	5.53228	0.57688	1.52803	low	SAMe97af0feefdf	SD/PD	high
SAMb0d11db9aa79	10.5462	1	2.04167	4.76068	0.928485	0.863515	low	SAMee3844cc0b9f	SD/PD	high
SAM19fec8f3b3bd	9.88912	1	0.475259	8.31807	0.138639	3.77379	high	SAMdcae54fcd7fa	SD/PD	high
SAM6083aac8db99	20.6324	0	1.17099	5.5257	0.941828	1.26744	low	SAMdad5c29dc105	SD/PD	low
SAM7ee2b6e4d6b3	1.70842	1	0.755354	4.66212	0.0609062	1.30777	low	SAMa424c75831b4	SD/PD	low
SAMa90d73f8d891	1.01848	1	1.13461	5.04468	0	1.36741	low	SAM28687037e4ff	SD/PD	high
SAMaff272833538	2.13552	1	0.598219	6.62742	0.346625	2.19621	high	SAM45c8e6412c66	SD/PD	high
SAM415f36ad349e	17.9713	1	0.339916	8.6209	0.259721	4.11004	high	SAM0bdb3428bd13	SD/PD	high
SAM7c67b05aa109	8.24641	1	0.0520077	3.10261	0	0.985843	low	SAM3330c03fdf00	SD/PD	low
SAMad83c9c53537	14.9815	0	0.718478	7.47345	0.0955267	2.86681	high	SAM0a7c2091dd56	SD/PD	high
SAM3e8baff50d7a	6.96509	1	0.0759626	7.09846	0.0133804	2.98579	high	SAM7bff231634e9	SD/PD	low
SAM3ee5dcd894f0	8.70637	1	0.562611	6.74059	0.0181299	2.45031	high	SAM5d1dfd5207f5	SD/PD	low
SAM8a1b0e02ee42	20.5667	0	0.493741	4.55788	0.0375578	1.34478	low	SAMeb587a68006b	SD/PD	high
SAMd7d57ee3a863	20.271	0	3.33252	6.71551	1.34915	1.05332	low	SAM99a46b9eec27	SD/PD	high
SAMeb29625f76a5	3.12115	1	1.38622	5.27899	0.232465	1.32081	low	SAM1ac4e3dee297	SD/PD	low
SAM563d6233dfa2	2.13552	1	0.780632	7.35575	0	2.79708	high	SAM553c3c35b847	SD/PD	high
SAM4581bac493af	20.0411	0	1.29686	5.59562	4.0792	0.641	low	SAM822b226466a1	SD/PD	low
SAMa1871f491b02	1.74127	1	0.869116	3.56952	0	0.954814	low	SAMabc151b01ea3	SD/PD	high
SAM30cf07d4874f	11.6632	1	0.415427	6.43271	0.99142	1.87706	high	SAMe3210d3632b4	SD/PD	high
SAM31291c256373	1.1499	1	0.92594	6.66674	0.25497	2.12199	high	SAMb15ad09d6e24	SD/PD	low
SAMd135d5867fe3	3.61396	1	0.557368	8.40462	0.0853656	3.84747	high	SAM7893196e0e89	SD/PD	low
SAM9e11ec6bea80	15.4086	1	1.63803	5.96121	1.03127	1.27958	low	SAM961d04c42bd9	SD/PD	low
SAM065890737112	20.0739	0	1.56229	4.66333	0.0805351	1.1097	low	SAMb0d11db9aa79	SD/PD	low
SAMb470eb8f04be	20.0739	0	1.04853	5.77219	0.751193	1.44955	low	SAM19fec8f3b3bd	SD/PD	high
SAM675a12a09c15	2.89117	1	0.814299	6.2315	0.231785	1.93093	high	SAMa90d73f8d891	SD/PD	low
SAM1e9c4d1d39ae	12.4189	1	1.55067	4.99623	0.0798163	1.22081	low	SAM415f36ad349e	SD/PD	high
SAM5a2347c0498a	4.89528	1	0.145283	4.52614	0.222021	1.37279	low	SAM7c67b05aa109	SD/PD	low
SAM0571f17f4045	4.53388	1	1.40212	5.1467	3.58963	0.615408	low	SAMad83c9c53537	SD/PD	high
SAM4b7ea015fd9e	13.2731	1	0.918086	4.06937	0	1.0872	low	SAM3e8baff50d7a	SD/PD	high
SAM9306c5c92444	15.4415	0	1.49716	4.95441	0.501478	1.11358	low	SAM3ee5dcd894f0	SD/PD	high
SAMb15ac6e4c4ef	20.0082	0	1.51219	5.89847	0.701213	1.38425	low	SAMeb29625f76a5	SD/PD	low
SAM28e6031ac18b	9.23203	1	0.863903	4.01854	0.0237882	1.07794	low	SAM563d6233dfa2	SD/PD	high
SAMd86389d0d768	2.20123	1	0.275949	5.54838	0	1.86672	high	SAMa1871f491b02	SD/PD	low
SAM63b2189c36d7	3.97536	1	1.36686	4.56639	0.347268	1.0601	low	SAM30cf07d4874f	SD/PD	high
SAM18be5b395318	9.00205	1	0.685943	5.38609	0.242154	1.56081	high	SAMd135d5867fe3	SD/PD	high
SAM0d855cff64e6	2.85832	1	0.273576	5.46044	0	1.8223	high	SAM9e11ec6bea80	SD/PD	low
SAM6cbc10abddb0	5.94661	1	1.59582	6.09308	0.774841	1.41484	low	SAM675a12a09c15	SD/PD	high
SAMdee1011782cd	3.90965	1	1.46322	6.48414	1.39414	1.41774	low	SAM1e9c4d1d39ae	SD/PD	low
SAMe9475f77504b	18.6612	0	0.766431	5.61558	0.257226	1.63239	high	SAM5a2347c0498a	SD/PD	low
SAMa535fcdf18a0	17.2813	0	0.588554	4.62603	0	1.35597	low	SAM0571f17f4045	SD/PD	low
SAM7746b76437e6	2.82546	1	0.271426	2.78586	0	0.863897	low	SAM4b7ea015fd9e	SD/PD	low
SAM548551ef782c	17.2813	0	0.151564	4.3341	0.0588759	1.34601	low	SAM9306c5c92444	SD/PD	low
SAM203dcf14f927	19.3511	0	2.24311	5.79602	2.32814	0.819257	low	SAM28e6031ac18b	SD/PD	low
SAMe41b1e773582	0.854209	1	2.02484	6.53119	0.0796641	1.70564	high	SAMd86389d0d768	SD/PD	high
SAM978a587b207e	2.10267	1	1.17457	6.82595	0.0290133	2.2169	high	SAM63b2189c36d7	SD/PD	low
SAM5234688806a7	5.8809	1	1.2293	4.02189	0	1.00854	low	SAM18be5b395318	SD/PD	high
SAM2c9586161ce6	11.269	1	0.24625	4.11561	0.0530047	1.24431	low	SAM0d855cff64e6	SD/PD	high
SAM76a431ba6ce1	14.1273	1	0.756675	6.91122	0.25908	2.34754	high	SAM6cbc10abddb0	SD/PD	low
SAM7a9093b9c7e9	1.80698	1	0.807863	6.38446	0.52842	1.89279	high	SAMdee1011782cd	SD/PD	low
SAM8f2275c36e8c	20.731	0	0.0367925	5.02237	0.0504871	1.67186	high	SAMe9475f77504b	SD/PD	high
SAMab8052a03398	13.306	1	1.05403	6.99343	1.05217	1.90845	high	SAMe41b1e773582	SD/PD	high
SAMd3bd67996035	20.8296	0	0.86882	5.50348	1.30529	1.23676	low	SAM978a587b207e	SD/PD	high
SAMfddc359e862b	1.9384	1	1.23499	6.52648	1.21801	1.55924	high	SAM5234688806a7	SD/PD	low
SAM753d4bb52dbe	11.3676	1	0.769571	6.97553	1.06398	2.00425	high	SAM2c9586161ce6	SD/PD	low
SAMd3601288319e	23.1294	0	0.881314	5.55714	1.54382	1.18956	low	SAM76a431ba6ce1	SD/PD	high
SAM59f392864f5d	17.7741	1	0.914799	5.7003	0.457302	1.55441	high	SAM8f2275c36e8c	SD/PD	high
SAM26104d5adc89	5.38809	1	0.50771	6.18346	0.0394095	2.11059	high	SAMab8052a03398	SD/PD	high
SAMba1a34b5a060	12.846	1	1.29868	7.48462	0.230198	2.48932	high	SAM753d4bb52dbe	SD/PD	high
SAM18a4dabbc557	16.46	1	0.818519	5.13104	0.523081	1.33255	low	SAM59f392864f5d	SD/PD	high
SAMfb7aec7cb0e2	22.538	0	1.8525	6.91949	0.270552	1.8879	high	SAM26104d5adc89	SD/PD	high
SAMfed609955db9	20.5667	0	0.370772	6.78109	0.0756998	2.54272	high	SAMba1a34b5a060	SD/PD	high
SAMb8070b7937e7	21.0267	1	0.1218	5.61033	0.213395	1.87033	high	SAM18a4dabbc557	SD/PD	low
SAMf2aae1443f67	10.3491	1	0.909994	5.35608	0.0372002	1.54726	low	SAMfed609955db9	SD/PD	high
SAM2bba8cb35e48	10.4805	1	0.357092	6.39113	0.0318743	2.3083	high	SAMb8070b7937e7	SD/PD	high
SAMcee0fa8c05b4	1.67556	1	0.920258	5.16459	0.686924	1.27243	low	SAMf2aae1443f67	SD/PD	low
SAM5c139c5c1c4f	7.22793	1	0.877639	6.04443	0.140672	1.84562	high	SAM2bba8cb35e48	SD/PD	high
SAMc1251c7bfee2	21.6181	0	0.407415	4.8672	0.687029	1.29663	low	SAM5c139c5c1c4f	SD/PD	high
SAM6780ed436b55	6.2423	1	2.69835	6.453	0.311892	1.3885	low	SAM6780ed436b55	SD/PD	low
SAM85f0a3ac1c45	5.84805	1	0.375945	5.2608	0.00922276	1.68543	high	SAM85f0a3ac1c45	SD/PD	high
SAM9d2494119c05	1.44559	1	0.467915	5.88387	0.1547	1.90861	high	SAM9d2494119c05	SD/PD	high
SAM9410b866974a	6.73511	1	0.838789	7.57761	0.734588	2.51089	high	SAM9410b866974a	SD/PD	high
SAM5d989c86255e	3.44969	1	1.05379	6.44543	0.168163	1.98152	high	SAM5d989c86255e	SD/PD	high
SAM27299aed7681	18.8583	0	0.865215	4.55584	0.0611086	1.24206	low	SAM49d48750e294	SD/PD	high
SAM49d48750e294	9.85626	1	0.417314	7.10284	0.194754	2.68631	high	SAM7aa01fc49a80	SD/PD	high
SAMd43f8933066b	20.0082	0	1.18723	5.64666	0.904564	1.3173	low	SAM0257bbbbd388	SD/PD	high
SAM7aa01fc49a80	2.13552	1	0.368306	7.33961	0.580126	2.667	high	SAMa321770ac31c	SD/PD	low
SAM0257bbbbd388	15.6386	1	0.37229	5.34674	0.0529546	1.71141	high	SAM3894ac3956a5	SD/PD	high
SAMc919aebc7fdd	20.731	0	0.914991	6.18796	1.7368	1.3518	low	SAM1c0ecfb3eb63	SD/PD	high
SAMa321770ac31c	7.06366	0	0.870673	4.83731	0.549411	1.20809	low	SAMbcb07ba81cee	SD/PD	low
SAM3894ac3956a5	2.10267	0	0.768366	6.41343	0.600904	1.89338	high	SAM9aa6a095a9d6	SD/PD	high
SAM3779e979db6b	1.31417	1	0.635384	7.03273	0.0160966	2.62156	high	SAM957378bd907f	SD/PD	low
SAM1c0ecfb3eb63	5.84805	1	1.81939	7.51758	1.73251	1.63875	high	SAMf82bbdc267c8	SD/PD	low
SAMbf91f27e7f9b	0.591376	1	1.86746	6.39202	0.806287	1.44735	low	SAM2624229effe8	SD/PD	high
SAMbcb07ba81cee	2.52977	1	1.96899	5.4003	0.207366	1.22352	low	SAMd2492b2a31bb	SD/PD	high
SAM9aa6a095a9d6	8.83778	1	0.441139	5.979	0.234043	1.93703	high	SAM5fe7a81a39dd	SD/PD	low
SAM957378bd907f	2.23409	1	0.206634	5.60196	3.87026	0.834189	low	SAM29da928587ad	SD/PD	high
SAMf82bbdc267c8	3.12115	1	0.483159	3.29217	0	0.954093	low	SAM0a0f2bac4b20	SD/PD	high
SAM2624229effe8	2.56263	1	0.573363	6.57052	0.369111	2.1618	high	SAM8e469834acc1	SD/PD	high
SAMd2492b2a31bb	7.85216	1	0.63281	8.17169	0.00941052	3.61017	high	SAM12502d970c10	SD/PD	high
SAM670649e105b5	22.078	0	1.06116	7.00964	0.597882	2.11134	high	SAM181b638b8248	SD/PD	high
SAM91c47b054ffb	17.0185	1	0.840823	4.64461	1.40231	0.958221	low	SAMbfdffb97c446	SD/PD	high
SAM491e341d5a82	1.87269	1	1.28873	5.7703	0.116463	1.58377	high	SAM1c8b086175ca	SD/PD	high
SAM5fe7a81a39dd	17.0842	1	1.50406	5.45086	1.06966	1.13017	low	SAM1dda30f1c5be	SD/PD	high
SAM29da928587ad	2.59548	1	0.896731	6.21588	0.150594	1.92468	high	SAM9daccafc18db	SD/PD	high
SAM0a0f2bac4b20	1.18275	1	0.140295	7.83983	0.037597	3.607	high	SAMbda79f955628	SD/PD	low
SAM8e469834acc1	3.71253	1	0.792619	7.00982	0.0977567	2.48067	high	SAM187e056d6a2a	SD/PD	high
SAM8e43e9caf307	0.492813	1	0.612894	4.79631	0.0470825	1.40085	low	SAMbc8dc3a7b54e	SD/PD	low
SAM99b1f6a9534e	0.492813	1	0.550357	5.85351	0.186832	1.8489	high	SAM568ce160abd9	SD/PD	high
SAM12502d970c10	7.3922	1	0.249882	6.73252	0.395129	2.3985	high	SAM1a87df750b9d	SD/PD	high
SAM9681450bbc90	4.96099	1	2.6623	6.33358	0.29749	1.35683	low	SAMae02629a97f7	SD/PD	low
SAM7d7c54623618	21.2238	0	0.367751	5.15375	0.00899577	1.63854	high	SAM47fc46c3d6be	SD/PD	low
SAM181b638b8248	10.8747	1	0.406332	7.74546	0.496874	3.01822	high	SAM7829a341b9f3	SD/PD	low
SAMbfdffb97c446	6.70226	1	1.23399	6.54922	0.312805	1.90763	high	SAM0f956e757453	SD/PD	low
SAM3b15b4c6311d	21.4538	0	2.4431	8.8095	0.233878	2.86845	high	SAMaf42c1541269	SD/PD	low
SAM00b9e5c52da9	1.90554	1	0.806021	6.3696	0.219286	2.01557	high	SAM09c84ec0cf34	SD/PD	high
SAM59b825252c0d	0.525667	1	1.27307	6.51371	0.780568	1.69445	high	SAM7538ad9ff524	SD/PD	low
SAM1c8b086175ca	20.7639	1	0.493578	7.56026	0.0660829	3.09094	high	SAMb2e4a082541a	SD/PD	low
SAMeaa477a5384b	21.5852	0	2.20419	5.11863	1.36233	0.841476	low	SAM59fda9035d1d	SD/PD	high
SAM1dda30f1c5be	21.2567	0	1.04198	6.69499	0.189057	2.11995	high	SAMe56c96c51190	SD/PD	high
SAM9eebdef2858a	0.821355	1	0.755119	4.42156	0.127985	1.20532	low	SAM2b672f4336c7	SD/PD	low
SAM9daccafc18db	16.46	0	0.83123	6.59496	0.0476405	2.21625	high	SAM1ab1b28d9f2b	SD/PD	high
SAM2eb07dedf07f	20.501	0	1.49406	5.86165	2.48155	0.93682	low	SAM6662f5181f87	SD/PD	high
SAM25510f300d79	20.6982	0	0.893185	7.03671	0	2.50209	high	SAMe0c49ea0df5d	SD/PD	high
SAMbda79f955628	20.6324	0	2.0928	5.15674	2.16659	0.73112	low	SAM18b9351e265a	SD/PD	low
SAM9b9d48b0b02c	2.89117	1	1.02998	4.57938	0.191113	1.17655	low	SAM7fb7a13c096b	SD/PD	low
SAMff41c4e8c08f	2.46407	1	0.602714	6.79721	0.539138	2.20727	high	SAM87a8e18eb45b	SD/PD	low
SAMc97f35a29d16	0.821355	0	0.484761	4.00665	0	1.16438	low	SAM9725303dce0c	SD/PD	low
SAM187e056d6a2a	2.29979	1	0.0996426	6.66934	0.0351288	2.62387	high	SAM65afda25b920	SD/PD	high
SAMbc8dc3a7b54e	14.7515	1	0.135322	3.33722	0.0362181	1.02726	low	SAMef0e3d2415fd	SD/PD	low
SAM7b40007f4aa4	21.6509	0	0.490322	3.86456	0	1.11786	low	SAM94859b440b1d	SD/PD	high
SAM568ce160abd9	12.846	1	0.651934	6.93728	0.121038	2.48733	high	SAMc57eadb2d82b	SD/PD	low
SAM14938611a2d3	21.4209	0	1.58941	4.95458	0.978956	0.986476	low	SAMaabf4afe4213	SD/PD	low
SAM1a87df750b9d	5.38809	1	1.93248	8.45506	0.159015	2.92237	high	SAMce39dd79b441	SD/PD	high
SAMae02629a97f7	3.25257	1	0.431758	4.96394	0.0143857	1.53254	low	SAM75f12d1a55fc	SD/PD	low
SAM47fc46c3d6be	18.7269	0	2.59562	6.49624	1.38618	1.13787	low	SAM6964a6d7b967	SD/PD	low
SAM7829a341b9f3	3.8768	1	2.23349	5.56798	1.13789	0.995441	low	SAM3b1066e5801b	SD/PD	low
SAM0f956e757453	10.4148	1	0.636276	5.60756	0.606841	1.55008	low	SAMf20b827dca51	SD/PD	low
SAMaf42c1541269	5.51951	0	1.51865	6.15126	1.57341	1.22932	low	SAM6792d6e98068	SD/PD	low
SAM09c84ec0cf34	6.50513	1	0.11478	8.82099	0	4.80674	high	SAM5cc2d9036053	SD/PD	high
SAM7538ad9ff524	19.1211	0	1.99557	5.88894	0.0288422	1.44973	low	SAMb8101c538753	SD/PD	low
SAM95c70496ffb5	0.361396	1	1.67563	7.13048	1.14974	1.71604	high	SAM80c6183220e6	SD/PD	low
SAM7edacb3deb65	18.0041	0	0.674417	4.93421	0.349245	1.34748	low	SAM1f83ebd6be9b	SD/PD	low
SAMb2e4a082541a	4.36961	1	0.554629	5.77247	2.99065	0.986853	low	SAMe7e4f7c076a7	SD/PD	high
SAM771445e92421	19.4168	0	1.73157	6.22674	0.951084	1.37626	low	SAMc6eff056c89a	SD/PD	low
SAM59fda9035d1d	3.74538	1	0.200814	9.0558	0	5.04547	high	SAM5cfa1699bdb7	SD/PD	high
SAM727c0e92a2a7	18.7269	0	1.98687	6.03253	3.19069	0.764664	low	SAMda4d892fddc8	SD/PD	low
SAM6f2a102a99df	19.2854	0	2.00454	6.14271	1.81864	1.0562	low	SAM3a1c9632ff7b	SD/PD	high
SAMe56c96c51190	9.7577	1	1.03226	7.23447	1.36296	1.91733	high	SAM8b4b8b0f9e73	SD/PD	low
SAM2b672f4336c7	15.3101	1	0.660312	5.28712	0.498394	1.44402	low	SAMe3d4266775a9	SD/PD	high
SAM1ab1b28d9f2b	2.10267	1	0.527818	6.32396	0.151521	2.1341	high
SAM1bcc62d8290c	18.6283	0	1.41324	4.85885	0.369081	1.13441	low
SAM6662f5181f87	19.2854	0	1.54846	6.98126	1.40221	1.59872	high
SAMe0c49ea0df5d	4.13963	1	0.846958	6.10001	0.610717	1.70424	high
SAM59289ca42c99	1.70842	1	1.29898	8.39915	0.697682	2.90534	high
SAM18b9351e265a	15.8686	1	0.987772	6.74314	1.92161	1.49506	low
SAM7fb7a13c096b	1.67556	1	0.753698	5.75509	1.14982	1.40373	low
SAM87a8e18eb45b	2.75975	1	1.04023	4.62891	0.20534	1.18687	low
SAM1f3c93814cb9	1.44559	1	0.985971	6.48453	1.15307	1.64208	high
SAM5fc9ae0aed1f	0.62423	1	1.48107	9.8684	0.715663	4.20701	high
SAM9725303dce0c	8.90349	0	0.613052	4.72693	0.642075	1.20856	low
SAM6ff654a20f98	18.5626	0	1.25162	6.62559	0.37067	1.91787	high
SAM65afda25b920	8.08214	1	0.990855	7.26918	1.01508	2.104	high
SAMef0e3d2415fd	10.1191	1	2.09624	6.17633	4.22388	0.623383	low
SAM07a93a28f801	12.846	0	0.559032	6.15811	0.0421696	2.07321	high
SAM94859b440b1d	13.3388	1	0.124748	5.45457	0.0222837	1.86494	high
SAM58e7832f4e7d	16.46	0	0.169965	2.43893	0	0.800103	low
SAMc57eadb2d82b	8.01643	1	1.14584	4.39106	0	1.13675	low
SAMd5ab7fbfab4e	18.1027	0	1.69745	5.49535	2.2952	0.84553	low
SAM5767dd75d142	18.1684	0	1.40278	4.81824	0.637858	1.06069	low
SAMaabf4afe4213	2.62834	1	0.564062	5.11731	0.867541	1.29638	low
SAMcc7a42d87e9c	17.2156	0	1.13876	5.72675	0.716543	1.41638	low
SAMce39dd79b441	6.27515	1	1.64722	5.94659	0.057738	1.56904	high
SAM75f12d1a55fc	14.7515	0	1.49093	6.20023	1.88525	1.17167	low
SAM6964a6d7b967	16.2628	1	0.259043	4.647	0	1.45623	low
SAM3b1066e5801b	15.6386	0	0.851101	5.61834	2.45875	0.999467	low
SAMf20b827dca51	4.36961	1	1.03348	6.5683	3.02322	1.11273	low
SAM6792d6e98068	6.01232	1	0.220732	4.42939	0.0102403	1.3778	low
SAM31d9176e11fb	17.117	0	1.24076	5.61694	1.27458	1.1935	low
SAM04c589eb3fb3	0.689938	0	1.10586	5.22315	0.724656	1.23648	low
SAM5cc2d9036053	5.68378	1	0.996247	6.04822	0.0375608	1.8451	high
SAMb8101c538753	13.4045	1	1.92789	5.95678	0.612019	1.32057	low
SAM80c6183220e6	14.7515	0	2.35498	6.99801	1.04547	1.47775	low
SAM572f19794c96	16.8214	0	0.638489	5.94927	0.788403	1.63911	high
SAM1abf01dd4544	16.8542	0	0.730697	6.33702	1.37358	1.58086	high
SAM1f83ebd6be9b	3.5154	1	0.973582	3.98714	0.413793	0.961199	low
SAM1f66db567eb5	16.5914	0	1.33659	7.38025	1.27934	1.914	high
SAM4918c524b83a	0.62423	0	0.858497	5.97627	0.261727	1.77092	high
SAMa0ca029b7afd	0.361396	1	1.0979	5.32945	0.737315	1.27227	low
SAM6157c8f38b72	16.5914	0	1.41348	6.09026	1.41488	1.27698	low
SAMe7e4f7c076a7	1.97125	1	2.1726	7.6346	0.304677	2.14725	high
SAMbe25e2c88f3e	2.92402	1	3.544	7.89914	2.49015	1.0991	low
SAM4caabd64e7fd	15.7043	0	1.26871	4.47992	0.415769	1.03973	low
SAMc6eff056c89a	1.80698	1	1.36189	5.33458	1.64216	0.994765	low
SAM5cfa1699bdb7	15.8357	0	1.41799	6.90357	1.14087	1.69853	high
SAMda4d892fddc8	14.1273	0	0.132112	5.87457	2.18695	1.31319	low
SAM3a1c9632ff7b	16.0329	0	0.619504	5.53451	0	1.7368	high
SAM8b4b8b0f9e73	15.6715	0	1.14743	6.10665	1.4887	1.33113	low
SAMe3d4266775a9	13.9959	0	1.07035	5.61624	0.0376658	1.6115	high
SAM2de7cffb5f72	1.83984	1	0.809904	5.74052	1.35474	1.32277	low
