# Supplementary material for: Exploration of the Immunotyping Landscape and Immune Infiltration-Related Prognostic Markers in Ovarian Cancer Patients
Source: Front Oncol. 2022 Jul 8;12:916251. doi: 10.3389/fonc.2022.916251 (PMC9307664; doi:10.3389/fonc.2022.916251)
Supplement: Supplementary File S8 — Risk scores and IPS data in TCIA database. [file Table_8.xlsx]

## Sheet: Sheet1
barcode	ips_ctla4_neg_pd1_neg	ips_ctla4_neg_pd1_pos	ips_ctla4_pos_pd1_neg	ips_ctla4_pos_pd1_pos	risk	riskscore
TCGA-24-1430	7	5	6	4	high	1.28043
TCGA-09-1667	8	7	7	7	low	0.387281
TCGA-61-1918	8	6	7	6	high	1.6248
TCGA-24-1467	8	6	7	6	low	0.76312
TCGA-29-1761	8	7	8	6	low	1.00333
TCGA-13-0800	8	6	7	5	low	0.906099
TCGA-61-2008	8	6	7	6	high	1.24744
TCGA-24-1549	10	9	9	8	low	0.731697
TCGA-13-0913	9	7	8	6	low	0.48398
TCGA-24-1413	8	7	8	7	low	0.862353
TCGA-29-2425	6	5	6	4	low	0.799847
TCGA-29-1710	9	8	8	8	low	0.821817
TCGA-29-1697	8	6	7	5	low	0.732969
TCGA-29-1778	8	7	7	6	low	0.471915
TCGA-29-1783	7	6	7	5	high	1.17177
TCGA-61-2097	7	5	6	4	high	1.79534
TCGA-24-1417	8	7	7	7	low	0.64911
TCGA-24-1551	8	7	7	6	high	1.77522
TCGA-30-1891	7	5	7	5	high	1.95478
TCGA-24-1562	8	6	7	6	high	1.73823
TCGA-13-1403	9	7	8	6	high	1.4061
TCGA-09-1668	8	7	8	7	low	0.611812
TCGA-29-1785	9	8	8	8	low	0.687287
TCGA-61-1721	8	6	7	5	low	0.767255
TCGA-13-1506	8	6	7	5	high	1.04688
TCGA-36-1570	9	8	8	7	low	0.816384
TCGA-25-1633	8	7	8	7	low	0.888312
TCGA-61-2012	8	7	7	7	low	0.652985
TCGA-59-2348	7	5	6	5	low	0.931687
TCGA-36-1571	7	6	7	5	high	1.14291
TCGA-25-1318	7	5	6	4	high	1.76815
TCGA-24-1847	8	7	7	7	low	0.516854
TCGA-24-2027	7	5	6	5	high	1.37226
TCGA-24-1544	8	6	7	5	high	1.1335
TCGA-25-2404	7	6	6	5	high	1.58045
TCGA-29-1784	8	7	7	7	low	0.42071
TCGA-61-2088	5	3	4	2	low	1.0135
TCGA-29-1763	7	6	7	5	low	1.01148
TCGA-24-2026	8	7	8	7	low	0.708327
TCGA-25-1630	7	5	6	4	high	2.13812
TCGA-24-1924	8	8	8	7	low	0.497654
TCGA-61-2000	8	7	8	6	high	1.42993
TCGA-10-0928	9	7	9	6	high	1.26375
TCGA-13-1405	7	6	7	5	high	1.41385
TCGA-24-2297	8	6	8	6	high	1.05083
TCGA-61-1724	7	6	7	6	low	0.565658
TCGA-24-2290	7	5	6	5	high	1.7823
TCGA-24-1567	7	6	7	5	high	1.47989
TCGA-25-1323	7	5	6	4	high	1.29971
TCGA-09-2051	8	7	8	7	low	0.650177
TCGA-24-1427	7	5	6	5	high	1.75221
TCGA-04-1365	8	7	8	7	low	0.565246
TCGA-61-1733	8	6	7	5	high	1.53808
TCGA-29-1688	8	7	7	6	low	0.92493
TCGA-61-2104	8	8	8	7	low	0.600089
TCGA-24-2035	7	6	7	6	low	0.749697
TCGA-25-1326	7	6	6	5	high	1.19805
TCGA-61-1728	6	4	6	4	high	1.36799
TCGA-24-1553	9	8	8	8	low	0.418835
TCGA-24-1842	7	7	7	6	high	1.03441
TCGA-13-0893	9	8	8	7	low	0.766611
TCGA-61-1736	7	6	7	5	high	1.6629
TCGA-31-1953	8	7	7	7	low	0.933423
TCGA-13-0920	9	7	8	7	low	0.732292
TCGA-25-1319	8	7	7	6	low	0.966042
TCGA-13-1505	8	7	8	6	high	1.1423
TCGA-61-2111	8	6	7	5	low	0.719368
TCGA-25-1634	6	4	5	3	high	1.16588
TCGA-25-1870	9	7	8	7	high	1.63972
TCGA-57-1993	7	5	6	4	high	1.44573
TCGA-59-2351	8	7	7	6	low	0.541165
TCGA-61-1741	8	7	8	7	low	0.445369
TCGA-24-2038	7	6	7	5	high	1.24611
TCGA-29-1701	8	6	7	6	high	1.57355
TCGA-23-1027	8	6	7	6	high	2.08692
TCGA-24-2024	8	6	7	5	high	1.22007
TCGA-24-2033	7	5	7	5	high	3.08123
TCGA-61-1995	7	6	7	5	low	0.577853
TCGA-61-2110	6	4	5	3	high	1.4366
TCGA-24-1550	6	5	5	4	high	2.41313
TCGA-20-1682	7	6	6	5	low	0.963706
TCGA-25-1329	6	4	5	3	high	2.22435
TCGA-61-1725	8	6	7	6	high	1.05123
TCGA-24-1603	8	6	7	6	high	1.05565
TCGA-24-1418	7	6	7	5	high	1.58254
TCGA-13-2060	8	7	8	7	low	0.433007
TCGA-24-2271	8	6	7	6	low	0.540779
TCGA-24-2267	7	7	7	6	low	0.493753
TCGA-24-2254	6	4	6	4	high	1.62318
TCGA-20-1687	8	7	8	6	low	0.846164
TCGA-20-1683	8	6	7	5	low	0.667458
TCGA-23-1026	8	7	8	6	low	0.894422
TCGA-24-1428	8	7	7	6	high	1.09698
TCGA-23-1114	6	4	5	3	high	1.17921
TCGA-61-2092	9	7	8	6	low	0.880594
TCGA-24-1103	8	6	7	5	low	0.708498
TCGA-24-1424	7	6	6	5	low	0.931479
TCGA-13-1410	9	7	8	7	low	0.802008
TCGA-25-1632	7	5	6	4	high	1.32427
TCGA-59-2363	7	5	6	4	high	1.40433
TCGA-25-2391	7	6	7	5	high	1.49551
TCGA-29-1711	9	8	8	7	low	0.640754
TCGA-61-2109	9	7	8	6	high	1.50221
TCGA-25-2409	8	7	7	6	high	1.33542
TCGA-24-1423	9	8	9	7	low	0.905394
TCGA-29-1781	7	7	7	7	low	0.268
TCGA-25-1321	8	6	7	5	high	1.32017
TCGA-29-1690	7	6	6	5	high	1.8226
TCGA-23-1111	7	5	6	5	high	1.12518
TCGA-36-1568	7	6	7	6	high	1.08733
TCGA-24-1416	7	5	6	5	high	1.45702
TCGA-29-1705	7	5	6	5	high	2.6367
TCGA-29-2427	9	9	9	8	low	0.636833
TCGA-29-1693	8	7	7	6	low	0.935071
TCGA-31-1944	7	5	6	5	high	1.75871
TCGA-10-0936	8	6	7	6	low	0.660077
TCGA-31-1956	8	9	8	9	low	0.378207
TCGA-61-2113	6	6	6	6	high	1.15594
TCGA-13-0924	8	7	7	6	low	0.701171
TCGA-23-1120	8	8	8	7	low	0.40611
TCGA-61-1738	9	8	8	7	low	0.528094
TCGA-25-2392	7	5	6	5	high	1.76447
TCGA-29-1776	8	7	7	6	low	0.885994
TCGA-13-1511	7	6	7	6	high	1.0931
TCGA-61-1910	7	5	7	5	low	0.903241
TCGA-57-1583	8	7	8	6	high	1.1068
TCGA-13-0897	9	8	8	7	low	0.97912
TCGA-25-1328	7	6	7	5	high	1.52234
TCGA-61-2102	5	3	4	3	high	5.31077
TCGA-61-1907	9	8	8	8	low	0.306947
TCGA-23-1109	8	7	8	6	high	1.05455
TCGA-09-2044	7	5	6	5	high	1.24685
TCGA-24-1557	7	5	6	4	high	1.07119
TCGA-29-1696	9	7	8	7	low	0.707988
TCGA-23-1029	9	7	8	7	low	0.838797
TCGA-09-1673	7	5	6	4	high	1.73804
TCGA-57-1582	6	5	6	4	high	1.27904
TCGA-09-1666	7	7	7	6	low	0.710519
TCGA-24-2298	7	6	7	6	high	1.18878
TCGA-13-1507	9	8	9	8	low	0.658282
TCGA-25-1623	7	7	7	7	low	0.621109
TCGA-24-2023	7	5	6	5	high	1.42473
TCGA-24-1563	7	6	7	5	high	2.02548
TCGA-13-1512	7	6	7	6	high	1.39302
TCGA-61-1914	7	6	7	5	low	0.828758
TCGA-36-1580	7	6	7	6	low	0.710708
TCGA-29-1762	6	4	5	3	high	1.73584
TCGA-30-1860	9	9	8	8	low	0.503864
TCGA-61-1998	6	5	5	4	high	1.07641
TCGA-13-1498	10	10	10	9	low	0.968962
TCGA-25-1316	8	7	7	6	high	1.91363
TCGA-30-1862	7	6	7	5	high	1.33995
TCGA-24-2281	7	7	7	6	low	0.322155
TCGA-29-1770	8	6	7	6	high	1.88862
TCGA-25-2400	8	6	7	5	high	1.60784
TCGA-24-1616	8	6	7	6	high	1.14783
TCGA-24-1419	7	5	6	5	low	1.01588
TCGA-13-0916	10	9	10	9	low	0.534816
TCGA-09-1670	7	6	6	5	high	1.20684
TCGA-57-1994	8	7	8	7	low	0.508888
TCGA-24-1552	7	5	6	4	high	1.60583
TCGA-25-2396	9	8	8	7	low	0.825417
TCGA-24-1930	7	7	7	6	low	0.782712
TCGA-25-1315	7	5	7	5	low	0.982994
TCGA-24-1604	9	7	8	7	low	0.647261
TCGA-25-1312	8	6	7	5	high	1.3764
TCGA-24-1846	8	8	8	8	low	0.748304
TCGA-25-2393	6	4	6	4	high	1.05253
TCGA-25-1322	6	4	5	4	high	1.36789
TCGA-24-1850	6	6	6	5	high	1.14687
TCGA-09-2056	8	6	7	5	low	0.956973
TCGA-30-1718	8	6	7	6	low	0.900582
TCGA-25-2399	8	6	7	6	high	1.55204
TCGA-61-2098	6	4	5	3	high	1.33194
TCGA-57-1584	9	7	8	6	high	1.60826
TCGA-61-2009	7	6	7	5	high	1.61274
TCGA-24-1558	7	5	6	4	high	1.5131
TCGA-23-1023	10	9	9	8	low	0.647898
TCGA-24-1843	8	6	7	6	high	1.29156
TCGA-24-2020	5	4	5	3	high	1.60514
TCGA-36-1577	6	4	5	3	high	1.81251
TCGA-36-1574	8	7	7	6	high	1.28743
TCGA-25-1635	8	6	7	5	high	1.42051
TCGA-13-1497	8	7	8	6	low	0.967843
TCGA-24-1560	9	7	8	6	low	0.822148
TCGA-29-2428	7	7	7	6	low	0.328979
TCGA-31-1951	7	6	7	6	low	0.823732
TCGA-24-2036	6	4	5	3	high	1.53993
TCGA-23-2077	8	7	7	6	high	1.62932
TCGA-36-1581	9	9	9	9	low	0.243505
TCGA-61-1900	7	5	7	5	low	0.741483
TCGA-25-1313	8	6	7	6	low	0.864422
TCGA-24-1474	7	5	6	4	high	1.6815
TCGA-09-1669	8	7	8	7	low	0.54642
TCGA-09-2054	7	5	6	4	low	0.78892
TCGA-29-2414	7	5	7	5	high	1.31817
TCGA-24-1844	6	4	6	3	high	1.62711
TCGA-29-1703	7	6	7	5	high	1.09421
TCGA-29-1691	9	7	8	6	low	0.853308
TCGA-24-1469	8	7	8	6	low	0.70101
TCGA-61-1919	8	7	7	6	low	0.963581

## Sheet: Sheet2
id	futime	fustat	GBP1P1|B	TGFBI|B	PLA2G2D|B	riskScore	risk
TCGA-23-1120	0.356164	0	4.61677	5.07337	2.50168	0.40611	low
TCGA-61-2003	0.334247	0	2.63437	7.28851	1.65372	1.40464	high
TCGA-13-1404	6.76438	0	2.09253	5.6034	0.98678	1.19569	high
TCGA-23-1027	2.64658	1	2.09932	6.80737	0.0614886	2.08692	high
TCGA-61-2088	0.39726	0	1.25742	3.71683	0.376167	1.0135	low
TCGA-13-1507	0.39726	1	4.41187	5.96507	1.71981	0.658282	low
TCGA-61-1725	2.61918	0	3.09997	5.5435	0.569324	1.05123	high
TCGA-31-1944	3.79726	0	1.63668	6.29763	0.592072	1.75871	high
TCGA-61-2092	4.30959	0	0.610996	2.5364	0.244562	0.880594	low
TCGA-29-1710	2.43562	1	3.21566	6.74972	2.69012	0.821817	low
TCGA-36-1571	1.90411	1	2.66806	5.07964	0.12685	1.14291	high
TCGA-23-1118	7.16712	0	3.55259	4.49491	0.601648	0.7139	low
TCGA-25-1318	2.91507	1	1.42219	5.73734	0.169533	1.76815	high
TCGA-25-1870	1.24658	1	1.22393	5.36911	0.248862	1.63972	high
TCGA-23-1028	4.11781	0	2.25395	3.90727	0.810598	0.767762	low
TCGA-24-1469	0.758904	0	2.74471	4.59368	1.4637	0.70101	low
TCGA-29-1705	1.52055	1	0.842675	6.8734	0.287216	2.6367	high
TCGA-13-1410	6.75068	0	3.99637	6.02223	1.362	0.802008	low
TCGA-24-1426	0.446575	0	1.43328	4.40345	0.101344	1.25707	high
TCGA-20-1687	0.221918	0	2.68972	4.85712	1.05033	0.846164	low
TCGA-13-0884	8.93151	1	4.11579	3.82075	0.161336	0.590321	low
TCGA-13-1489	6.90685	1	0.89952	3.14435	0.0278107	1.02817	low
TCGA-29-1697	2.6	1	3.77938	4.34555	0.149844	0.732969	low
TCGA-29-1688	6.57534	1	4.53511	5.9175	0.237184	0.92493	low
TCGA-25-1313	2.24658	1	4.38992	6.13786	0.854813	0.864422	low
TCGA-24-1616	3.1863	1	1.94356	4.40832	0.0269321	1.14783	high
TCGA-24-2281	3.71781	0	3.30003	5.18046	4.63896	0.322155	low
TCGA-61-1736	4.06575	1	1.91496	5.95287	0.214364	1.6629	high
TCGA-29-1774	1.44384	0	1.30448	5.41772	0.00899594	1.73562	high
TCGA-25-1326	2.58904	1	2.37978	6.92995	2.11784	1.19805	high
TCGA-13-0726	2.59178	1	2.30705	5.79825	0.209896	1.46657	high
TCGA-10-0937	1.26027	1	3.18551	4.60124	0.44824	0.827543	low
TCGA-24-2023	3.73699	1	2.51694	6.06607	0.423477	1.42473	high
TCGA-25-1320	3.07945	1	2.38483	6.87256	0.544281	1.76335	high
TCGA-13-1489	6.90685	1	3.24238	3.1663	0.315655	0.57642	low
TCGA-13-1498	3.13425	1	3.26468	5.43069	0.629685	0.968962	low
TCGA-13-0725	1.03288	1	2.31162	4.84153	0.735319	0.991937	low
TCGA-23-1119	10	0	2.96426	5.07005	1.54459	0.743335	low
TCGA-25-1315	4.25479	1	1.81563	3.8396	0.148208	0.982994	low
TCGA-24-1551	4.32603	1	2.42979	6.78191	0.385272	1.77522	high
TCGA-61-1737	3.73699	0	2.96467	7.25232	1.25979	1.43185	high
TCGA-30-1892	4.06575	1	1.87199	6.48505	0.556341	1.77264	high
TCGA-25-1329	0.246575	1	1.55468	6.83101	0.300852	2.22435	high
TCGA-10-0928	1.54247	1	1.56546	4.44267	0.00899594	1.26375	high
TCGA-61-2000	1.20822	0	2.98841	6.34598	0.299681	1.42993	high
TCGA-29-1781	0.69863	0	4.4713	5.72014	4.92312	0.268	low
TCGA-61-2002	1.49863	0	3.34651	7.69102	2.52427	1.0715	high
TCGA-61-2098	5.46027	0	1.86779	4.92976	0.0542853	1.33194	high
TCGA-31-1956	3.67671	0	4.37002	7.00185	5.00078	0.378207	low
TCGA-24-1549	4.71507	1	3.29661	4.98682	1.23642	0.731697	low
TCGA-24-2038	3.70959	1	1.26619	4.18784	0.0529916	1.24611	high
TCGA-24-1427	0.40274	0	1.35353	7.0157	1.59645	1.75221	high
TCGA-25-1628	1.71781	1	3.94033	6.9173	1.64548	0.958875	low
TCGA-29-1693	8.48219	0	4.26213	5.68229	0.18177	0.935071	low
TCGA-24-2035	2.34795	1	3.25869	5.99031	2.22025	0.749697	low
TCGA-24-1845	0.317808	0	4.00433	3.86257	0.786956	0.521096	low
TCGA-24-1842	0.693151	0	3.75862	7.46359	2.07375	1.03441	high
TCGA-13-1403	0.906849	1	1.9106	5.18982	0.0774368	1.4061	high
TCGA-61-1914	4.71781	0	3.54396	5.2408	0.804222	0.828758	low
TCGA-24-0966	0.635616	0	2.26071	3.45476	0.228416	0.788595	low
TCGA-04-1365	2.59452	0	3.88974	5.46028	2.23304	0.565246	low
TCGA-29-1690	3.72603	1	1.2603	6.36558	0.844075	1.8226	high
TCGA-29-1711	2.88493	0	3.96046	6.15454	2.40714	0.640754	low
TCGA-09-2056	1.03836	0	2.31291	5.06176	1.10401	0.956973	low
TCGA-25-1626	1.31781	1	2.79953	7.69686	1.08244	1.7491	high
TCGA-13-0800	7.29041	0	1.74393	3.39583	0.0645888	0.906099	low
TCGA-04-1361	2.70959	0	2.87938	4.92298	0.435113	0.967279	low
TCGA-13-1497	10	0	3.15881	5.62847	0.930588	0.967843	low
TCGA-24-1103	4.50959	1	2.7318	3.36517	0.152114	0.708498	low
TCGA-24-1546	5.35616	1	1.96595	7.65482	0.076121	2.68403	high
TCGA-13-0891	5.75068	1	2.58143	3.19941	0.108257	0.708324	low
TCGA-09-2053	3.31233	0	3.40228	4.78356	1.27445	0.670693	low
TCGA-61-1900	0.482192	0	2.40883	3.90399	0.8113	0.741483	low
TCGA-29-1783	0.60274	0	2.70751	6.06537	1.02382	1.17177	high
TCGA-30-1866	3.05205	1	4.14932	3.83836	0.429688	0.549683	low
TCGA-13-0883	5.74521	1	2.20286	7.08789	0.23447	2.10376	high
TCGA-13-1487	1.86575	1	1.48402	5.11225	0.116341	1.49654	high
TCGA-24-1604	7.36438	1	3.75295	4.40099	0.715777	0.647261	low
TCGA-13-1501	2.73699	1	1.08922	4.99271	0.134905	1.57234	high
TCGA-29-1770	2.03014	0	1.81221	6.14869	0.00899594	1.88862	high
TCGA-24-1418	0.665753	0	2.91466	7.56553	1.23823	1.58254	high
TCGA-61-2109	1.72329	1	2.3886	5.81961	0.0689525	1.50221	high
TCGA-29-1696	2.80822	1	2.7657	3.60542	0.376592	0.707988	low
TCGA-5X-AA5U	0.989041	0	1.79708	4.4003	0.534374	1.03845	high
TCGA-29-1703	4.9726	1	2.48698	5.06159	0.432268	1.09421	high
TCGA-29-1762	7.13973	1	0.815419	5.07693	0.0695372	1.73584	high
TCGA-61-2008	2.55342	0	3.03295	6.25453	0.699558	1.24744	high
TCGA-20-1686	0.243836	0	1.85715	2.91773	0.184745	0.754476	low
TCGA-13-0906	9.91507	0	3.59908	3.69385	0.462982	0.59123	low
TCGA-13-1483	2.45205	1	2.64491	5.77346	0.151813	1.3737	high
TCGA-04-1331	3.35342	1	2.70616	4.39737	1.16719	0.723744	low
TCGA-23-1109	4.27945	1	1.11721	5.33282	2.02564	1.05455	high
TCGA-23-1111	0.268493	0	2.31468	4.6195	0.00899594	1.12518	high
TCGA-24-2297	4.65479	1	2.72996	4.81406	0.125226	1.05083	high
TCGA-13-1509	6.67945	0	1.95032	4.94027	0.367987	1.2106	high
TCGA-24-0968	1.63836	1	2.61804	5.62749	0.968422	1.07818	high
TCGA-29-1707	3.49863	0	3.88938	4.91911	0.254918	0.811896	low
TCGA-13-0924	7.16164	0	2.69669	6.28018	3.26238	0.701171	low
TCGA-24-1565	0.854795	1	2.41744	4.52151	0.209389	1.01822	low
TCGA-24-1467	8.83288	1	2.76272	4.60089	1.12436	0.76312	low
TCGA-24-1846	0.364384	0	5.5037	6.80843	1.16902	0.748304	low
TCGA-30-1862	0.509589	1	2.74564	6.11836	0.522863	1.33995	high
TCGA-24-2298	4.43836	1	3.42798	5.90792	0.189849	1.18878	high
TCGA-13-0901	1.6137	0	1.9055	5.37988	0.111602	1.46805	high
TCGA-23-1021	3.96164	1	2.10487	3.64273	0.0697995	0.893407	low
TCGA-57-1584	1.76164	0	1.95795	5.9388	0.293547	1.60826	high
TCGA-13-A5FT	5.87123	0	5.03204	4.90034	0.474239	0.595289	low
TCGA-24-2280	5.87123	0	1.56499	6.52834	0.997192	1.71272	high
TCGA-25-1321	2.83014	1	2.19768	5.30716	0.201587	1.32017	high
TCGA-13-0768	0.70411	1	5.04062	6.44753	1.95116	0.615308	low
TCGA-13-0893	3.6137	1	3.70448	4.70022	0.408228	0.766611	low
TCGA-36-1570	1.79452	0	3.66134	4.8951	0.402528	0.816384	low
TCGA-61-1910	3.08767	0	2.46612	4.89262	1.02283	0.903241	low
TCGA-23-1029	0.734247	0	4.25215	5.26992	0.18455	0.838797	low
TCGA-36-1580	2.01918	1	3.41312	6.56265	2.89415	0.710708	low
TCGA-59-2348	10	0	3.27201	5.09716	0.428835	0.931687	low
TCGA-13-1495	4.10411	1	1.92431	4.48811	0.149303	1.14116	high
TCGA-13-0720	3.71233	1	2.48421	4.19379	0.343629	0.888347	low
TCGA-25-1630	0.654795	1	1.27184	6.83797	0.703351	2.13812	high
TCGA-61-1919	3.18082	1	3.44939	7.21401	2.3538	0.963581	low
TCGA-13-1496	0.353425	1	4.22695	3.97437	2.05416	0.369721	low
TCGA-29-1763	5.56712	0	3.80945	5.73345	0.313851	1.01148	low
TCGA-24-1104	5.29589	1	2.26667	4.81133	0.396043	1.08385	high
TCGA-61-1907	2.60822	0	4.38242	4.76223	3.47	0.306947	low
TCGA-13-0766	1.78356	1	3.82539	5.22217	0.0759612	0.934561	low
TCGA-24-2027	9.14247	1	1.94223	5.10476	0.0569377	1.37226	high
TCGA-24-2024	4.84658	1	2.69167	5.5968	0.390922	1.22007	high
TCGA-31-1951	1.87397	0	3.92228	7.34386	2.69891	0.823732	low
TCGA-24-1419	0.654795	0	1.55056	3.73789	0.139338	1.01588	low
TCGA-29-1701	1.40822	1	2.37923	6.5166	0.622562	1.57355	high
TCGA-23-1026	2.23562	0	4.0653	7.04576	1.94476	0.894422	low
TCGA-04-1332	3.41644	1	2.24112	5.28102	0.409961	1.23115	high
TCGA-29-A5NZ	2.69589	1	3.5775	6.38087	0.585506	1.17975	high
TCGA-20-1682	2.29315	0	3.26174	6.55886	1.82988	0.963706	low
TCGA-20-1683	2.11507	0	2.67219	4.43829	1.55494	0.667458	low
TCGA-23-1114	5.72329	1	1.87773	4.69043	0.271846	1.17921	high
TCGA-24-1431	1.59726	1	0.91715	4.75451	0.316388	1.46229	high
TCGA-24-1560	3.67397	1	3.24264	4.30594	0.117194	0.822148	low
TCGA-59-2351	9.67671	0	3.40553	6.08638	3.46825	0.541165	low
TCGA-31-1953	0.558904	0	3.89343	8.19656	3.12448	0.933423	low
TCGA-24-1474	1.85205	1	2.61239	6.5043	0.152088	1.6815	high
TCGA-25-1623	1.54795	1	4.29777	6.65186	2.76013	0.621109	low
TCGA-13-0897	4.78904	1	2.99369	5.87151	1.2794	0.97912	low
TCGA-24-1930	6.7589	1	3.08601	6.46901	2.69817	0.782712	low
TCGA-10-0931	2.69041	1	2.34848	3.61139	0.111684	0.831166	low
TCGA-13-0765	2.38082	1	1.81313	4.85136	0.09875	1.30504	high
TCGA-25-2396	0.252055	1	2.98746	4.79059	0.824373	0.825417	low
TCGA-36-1577	2.14521	0	0.872151	5.22704	0.00899594	1.81251	high
TCGA-13-1409	0.569863	1	1.19856	1.63104	0.0318291	0.642389	low
TCGA-61-1995	0.167123	0	2.24336	6.16894	4.28777	0.577853	low
TCGA-25-1322	0.249315	1	3.05781	6.02219	0.0761784	1.36789	high
TCGA-13-0905	10	0	3.82637	3.138	0.360588	0.497918	low
TCGA-09-2051	5.25753	0	4.71715	4.93496	0.434036	0.650177	low
TCGA-13-0900	10	0	3.51378	6.13729	0.523382	1.1389	high
TCGA-61-1728	2.32329	0	1.5876	5.39893	0.67781	1.36799	high
TCGA-24-1544	2.24658	1	1.73781	4.56469	0.414257	1.1335	high
TCGA-24-2267	3.96164	1	3.90182	6.26042	3.5852	0.493753	low
TCGA-59-2363	0.452055	0	1.81679	5.1974	0.170145	1.40433	high
TCGA-24-2290	3.01918	1	2.90462	7.02793	0.221961	1.7823	high
TCGA-13-1512	1.21096	0	2.06487	5.75277	0.569596	1.39302	high
TCGA-10-0938	1.65479	1	2.04612	3.11883	0.00899594	0.79913	low
TCGA-24-1417	0.652055	0	5.0085	7.12124	2.47223	0.64911	low
TCGA-13-0913	9.10959	0	4.52718	4.55922	1.35677	0.48398	low
TCGA-13-2060	6.49041	0	4.58796	5.28697	2.49853	0.433007	low
TCGA-31-1950	1.56438	0	4.95928	4.51982	0.46839	0.54719	low
TCGA-13-1408	0.493151	1	2.63752	6.15654	1.0958	1.19684	high
TCGA-61-2113	1.85205	1	4.07348	7.2357	1.13421	1.15594	high
TCGA-24-0982	1.86027	1	2.0647	3.49735	0.567311	0.763248	low
TCGA-61-1738	2.98356	1	4.73003	4.26454	0.536108	0.528094	low
TCGA-24-2020	10	0	0.369419	5.44566	1.13952	1.60514	high
TCGA-61-1733	2.64932	0	2.87986	6.36656	0.128852	1.53808	high
TCGA-24-1850	0.460274	0	2.54126	7.01606	2.24062	1.14687	high
TCGA-25-2392	0.0849315	1	2.48188	6.91244	0.500742	1.76447	high
TCGA-24-1550	3.42192	1	2.28691	8.38097	0.975557	2.41313	high
TCGA-25-2393	3.16986	1	1.35921	4.30371	0.753928	1.05253	high
TCGA-25-2404	2.41918	1	2.70092	6.73495	0.559273	1.58045	high
TCGA-04-1347	5.25753	0	1.32957	3.00622	0.291762	0.843269	low
TCGA-04-1338	3.88493	0	2.6677	6.84262	2.17697	1.08269	high
TCGA-61-2097	5.05205	0	2.6145	6.83836	0.242838	1.79534	high
TCGA-36-1568	2.39726	0	2.69992	6.36888	1.63884	1.08733	high
TCGA-24-2036	5.33425	1	1.7925	5.49892	0.145257	1.53993	high
TCGA-13-0797	5.81096	0	2.19436	4.23322	1.19947	0.768109	low
TCGA-57-1585	0.145205	1	2.322	7.47273	2.03755	1.4316	high
TCGA-13-0727	1.26575	1	1.17632	5.02963	0.0374587	1.59741	high
TCGA-13-1505	5.47397	0	2.65026	5.4471	0.527295	1.1423	high
TCGA-25-2042	1.08493	1	1.61901	8.34979	0.85853	2.8525	high
TCGA-24-2289	5.6137	1	2.9966	8.21628	0.361219	2.31525	high
TCGA-23-1030	2.4274	0	3.04256	4.61644	1.2136	0.70465	low
TCGA-13-1405	0.613699	1	2.70356	6.4807	0.726879	1.41385	high
TCGA-29-2414	7.18082	1	1.68293	4.78138	0.0975392	1.31817	high
TCGA-WR-A838	0.671233	1	2.66628	3.53244	0.0606973	0.769323	low
TCGA-25-2391	4.08767	1	2.52279	5.96726	0.12613	1.49551	high
TCGA-13-1407	6.94247	0	0.815157	2.43566	0.586599	0.75114	low
TCGA-29-1766	3.26027	1	3.35326	5.96904	0.710328	1.07494	high
TCGA-25-1328	5.42192	1	2.09767	6.19475	0.655905	1.52234	high
TCGA-25-1877	1.50411	1	2.10707	5.85757	3.87794	0.608402	low
TCGA-13-0714	0.517808	1	1.50718	7.4023	1.34655	2.00291	high
TCGA-24-1924	2.51781	1	4.22874	5.43736	2.41781	0.497654	low
TCGA-24-1105	3.95068	1	2.52746	4.95356	1.95951	0.71268	low
TCGA-24-1430	2.36438	1	0.57777	3.95495	0.290222	1.28043	high
TCGA-24-1923	1.89041	1	2.42961	4.2579	0.00899594	0.996329	low
TCGA-10-0933	0.975342	1	2.86749	3.24374	0.0706556	0.679934	low
TCGA-23-1110	4.54247	0	0.872296	4.00913	0.00899594	1.30925	high
TCGA-24-1557	3.32329	1	2.96288	5.25922	0.316185	1.07119	high
TCGA-24-1413	0.526027	0	4.2727	5.28189	0.0713739	0.862353	low
TCGA-10-0927	6.78904	1	1.74536	3.84768	0.310197	0.959683	low
TCGA-24-1603	7.51233	1	3.50781	5.576	0.239555	1.05565	high
TCGA-24-1425	0.49589	0	2.49101	7.75841	0.951287	1.96677	high
TCGA-09-1667	5.15616	0	4.85288	6.1497	3.60842	0.387281	low
TCGA-61-2104	6.40548	0	4.93489	5.53711	1.18962	0.600089	low
TCGA-24-0970	0.969863	1	1.00475	6.04156	0.0654988	2.15725	high
TCGA-24-1928	0.920548	1	2.52794	6.92065	0.389683	1.80118	high
TCGA-24-1558	1.6274	1	1.07194	5.32279	0.643793	1.5131	high
TCGA-13-0795	1.63288	1	2.43977	5.01135	0.148081	1.17314	high
TCGA-29-2427	5.20548	0	4.17239	5.88509	1.96968	0.636833	low
TCGA-25-1323	1	1	2.07418	5.00781	0.0555723	1.29971	high
TCGA-61-1911	3.54247	0	3.19416	4.56015	3.08784	0.415578	low
TCGA-29-2428	3.7589	0	3.54891	5.11567	4.2776	0.328979	low
TCGA-13-1492	6.12877	1	2.37704	5.38631	0.156507	1.31171	high
TCGA-30-1891	2.50411	1	2.28798	6.83585	0.186002	1.95478	high
TCGA-13-1506	0.367123	1	3.14486	5.06284	0.0460692	1.04688	high
TCGA-57-1583	0.947945	1	2.45002	4.66833	0.00899594	1.1068	high
TCGA-09-2044	0.509589	0	2.0328	6.19445	1.4904	1.24685	high
TCGA-24-1423	0.520548	0	2.46572	4.82104	0.939243	0.905394	low
TCGA-30-1718	4.32603	1	3.78427	5.72774	0.782811	0.900582	low
TCGA-13-0886	10	0	3.79586	5.6727	0.641584	0.917803	low
TCGA-20-0991	2.18356	0	4.27174	5.69885	4.50309	0.309937	low
TCGA-24-1464	1.03836	1	2.4708	4.06847	0.287351	0.874131	low
TCGA-13-1488	5.90137	1	4.04685	3.89412	1.20301	0.468036	low
TCGA-24-1847	0.939726	0	4.21386	7.03753	3.95132	0.516854	low
TCGA-25-1316	3.08493	1	2.25023	8.83169	2.38248	1.91363	high
TCGA-04-1341	0.090411	0	1.67128	3.83437	0.0668011	1.03435	low
TCGA-13-1485	1.72329	1	0.727762	7.70109	0.0666597	3.56828	high
TCGA-24-2254	4.75616	1	2.01399	7.04889	1.36739	1.62318	high
TCGA-25-2399	1.66575	1	3.39929	7.36925	0.696896	1.55204	high
TCGA-13-1511	0.326027	1	3.3607	5.4264	0.0727016	1.0931	high
TCGA-30-1860	3.74247	1	3.50427	5.91218	3.48141	0.503864	low
TCGA-25-2400	3.50137	1	1.51456	5.40465	0.115119	1.60784	high
TCGA-24-1435	3.6274	1	3.04156	7.15909	0.784618	1.55113	high
TCGA-61-2009	3.32055	0	2.6598	7.01204	0.804253	1.61274	high
TCGA-36-1569	2.42466	0	3.07666	6.68574	2.79849	0.809962	low
TCGA-23-1116	0.380822	1	2.14364	7.43727	1.64749	1.62921	high
TCGA-23-2077	9.65753	0	2.59255	6.47212	0.258545	1.62932	high
TCGA-24-1416	0.531507	0	1.37385	4.98271	0.17957	1.45702	high
TCGA-09-1673	0.252055	0	1.46234	5.78602	0.253193	1.73804	high
TCGA-09-2054	1.74521	1	2.17144	4.85507	1.76305	0.78892	low
TCGA-24-1428	1.44932	0	2.35491	6.1098	1.62792	1.09698	high
TCGA-25-2398	3.75068	1	2.38974	7.46303	3.93283	0.865976	low
TCGA-09-1669	2.54247	0	3.3764	5.39205	2.73126	0.54642	low
TCGA-29-1778	1.24384	0	3.39831	5.15221	3.03495	0.471915	low
TCGA-24-1563	3.97534	1	2.88217	7.63788	0.377657	2.02548	high
TCGA-25-2401	0.246575	1	3.21312	7.85691	1.83806	1.3746	high
TCGA-36-1581	2.05753	0	4.9398	5.55121	4.72234	0.243505	low
TCGA-09-1670	1.49863	0	3.04102	5.65164	0.193209	1.20684	high
TCGA-10-0936	2.98356	1	2.71184	3.56372	0.652603	0.660077	low
TCGA-23-1024	1.28219	0	2.54625	3.45962	0.332031	0.722528	low
TCGA-61-1724	1.74521	1	3.76037	5.37924	2.25584	0.565658	low
TCGA-13-0908	3.73699	1	2.96416	6.62577	0.937886	1.31548	high
TCGA-25-1319	5.41644	1	3.45634	5.52114	0.572591	0.966042	low
TCGA-23-1023	3.37808	0	4.65396	4.78363	0.343741	0.647898	low
TCGA-24-1844	0.309589	0	1.22516	5.28946	0.194873	1.62711	high
TCGA-36-1576	2.50685	0	2.89471	6.77976	1.86625	1.09717	high
TCGA-31-1959	0.183562	0	3.21734	7.88112	3.07533	1.0069	low
TCGA-24-1562	3.79178	1	1.60044	6.21054	0.577853	1.73823	high
TCGA-61-1721	0.926027	0	3.52995	5.53897	1.42821	0.767255	low
TCGA-29-2425	5.41644	0	2.11291	4.24578	1.12381	0.799847	low
TCGA-24-2033	1.53973	1	0.917838	7.51771	0.286674	3.08123	high
TCGA-61-2111	10	0	1.03591	5.78571	4.06083	0.719368	low
TCGA-13-0885	9.28219	0	4.35528	5.03157	1.95845	0.488621	low
TCGA-24-1843	0.290411	0	2.24575	6.19478	1.17185	1.29156	high
TCGA-13-1477	4.55342	1	1.09621	3.12627	0.168472	0.945579	low
TCGA-25-1635	4.26849	1	3.0977	6.56526	0.461095	1.42051	high
TCGA-25-1632	4.74521	1	1.66201	4.7463	0.0607477	1.32427	high
TCGA-25-1634	2.96164	1	0.295794	3.29866	0.211933	1.16588	high
TCGA-30-1853	3.02192	1	0.381748	2.74062	0.00899594	1.0384	high
TCGA-36-1574	1.87945	0	3.22261	6.77534	0.957973	1.28743	high
TCGA-13-1411	0.350685	1	2.79207	7.69462	2.23942	1.30194	high
TCGA-13-0724	0.227397	1	1.5386	4.2182	0.227702	1.13201	high
TCGA-61-2102	0.539726	1	0.525502	9.14206	0.188633	5.31077	high
TCGA-13-0916	4.89041	0	4.27678	4.13299	0.735472	0.534816	low
TCGA-13-0923	6.97808	0	2.82999	3.31722	0.78703	0.581929	low
TCGA-57-1586	1.86027	0	2.7253	4.2373	1.07059	0.707867	low
TCGA-61-1998	0.460274	0	2.05059	6.46005	2.32623	1.07641	high
TCGA-13-0888	5.86575	1	0.518264	3.91161	0.0553349	1.36171	high
TCGA-13-0762	9.31507	0	0.611771	2.65676	0.493404	0.853074	low
TCGA-24-0979	3.46301	1	2.48716	5.54862	0.0760217	1.36516	high
TCGA-29-1769	1.91507	0	2.98032	5.42345	0.235463	1.13825	high
TCGA-09-1668	4.6137	0	4.35032	6.04014	2.13639	0.611812	low
TCGA-OY-A56Q	1.57808	0	1.3086	2.66526	0.295843	0.772602	low
TCGA-24-1470	0.287671	0	3.6272	5.95344	1.94765	0.734564	low
TCGA-57-1994	2.08493	0	3.82379	6.29962	3.57462	0.508888	low
TCGA-24-2271	2.63562	1	3.56853	5.41216	2.62917	0.540779	low
TCGA-30-1861	2.89863	1	1.02727	7.29447	0.084726	2.98491	high
TCGA-61-2008	2.55342	0	4.93939	5.25752	4.58186	0.233405	low
TCGA-24-1552	3.44932	1	0.716968	4.71864	0.0837663	1.60583	high
TCGA-24-1424	0.50137	0	3.20231	5.78085	1.20201	0.931479	low
TCGA-13-0804	2.93973	1	2.30903	5.61146	0.304742	1.36115	high
TCGA-24-1553	4.8411	1	4.06135	5.74198	3.55136	0.418835	low
TCGA-29-1691	3.93151	1	2.75207	5.02623	1.14077	0.853308	low
TCGA-29-1768	2.60274	1	4.21465	7.14756	1.06231	1.11517	high
TCGA-25-1312	0.0849315	1	1.85252	5.09657	0.113003	1.3764	high
TCGA-24-1434	1.55616	1	2.7257	8.78308	1.37664	2.20321	high
TCGA-61-1741	2.80548	1	3.93008	4.66554	2.30075	0.445369	low
TCGA-29-1761	1.41644	1	2.07139	4.73977	0.789166	1.00333	low
TCGA-24-2293	1.3863	1	2.55727	8.47708	2.03862	1.77787	high
TCGA-24-2026	2.90137	1	4.16187	5.44806	1.1074	0.708327	low
TCGA-31-1946	2.51507	0	3.34869	7.34351	0.731719	1.54467	high
TCGA-13-0911	2.30959	1	2.01484	6.57198	1.96026	1.22756	high
TCGA-25-2409	2.24932	1	2.14002	5.54982	0.458882	1.33542	high
TCGA-24-1471	0.0986301	0	2.0406	3.76361	0.375018	0.865388	low
TCGA-61-1918	1.31233	1	2.23459	6.01927	0.101953	1.6248	high
TCGA-13-0920	1.15068	1	2.99318	4.04392	0.508352	0.732292	low
TCGA-29-1785	2.88493	1	3.75116	5.75855	1.89865	0.687287	low
TCGA-29-2414	7.18082	1	5.12819	3.98028	3.7077	0.199216	low
TCGA-13-1499	9.58904	0	3.13536	5.22431	4.4303	0.356408	low
TCGA-13-0887	5.55616	1	2.67559	3.71468	0.243136	0.769259	low
TCGA-25-1633	5.04932	1	3.36669	7.4431	2.98074	0.888312	low
TCGA-24-1567	1.43562	1	0.559184	4.26457	0.0635577	1.47989	high
TCGA-57-1993	2.09041	0	2.31832	5.91165	0.374439	1.44573	high
TCGA-29-1784	0.446575	0	4.91349	5.60319	2.66359	0.42071	low
TCGA-30-1714	3.1726	1	0.851069	3.61877	0.154525	1.14177	high
TCGA-57-1582	2.00274	1	1.26339	5.99774	1.84087	1.27904	high
TCGA-61-2012	2.55342	0	3.44268	5.78184	2.38554	0.652985	low
TCGA-13-1510	0.213699	1	2.01954	3.63933	0.566618	0.800726	low
TCGA-23-2078	7.29041	0	2.30819	6.05979	3.63393	0.654235	low
TCGA-09-1666	4.8	0	4.72088	5.75458	0.938975	0.710519	low
TCGA-29-1777	1.02466	0	3.84376	5.54594	0.231824	0.975174	low
TCGA-61-2110	3.70959	1	1.07708	4.54692	0.0329551	1.4366	high
TCGA-29-1776	0.986301	0	3.16181	4.86937	0.481494	0.885994	low
